# Supplementary material for: Dynamic acoustic optimization of pulse tube refrigerators for rapid cooldown
Source: Nat Commun. 2024 Apr 23;15:3386. doi: 10.1038/s41467-024-47561-5 (PMC11039843; doi:10.1038/s41467-024-47561-5)
Supplement: Supplementary file 3 — Source Data [file 41467_2024_47561_MOESM3_ESM.xlsx]

## Sheet: Fig3
Time, s (Tcold = 295 K)	Inlet pressure, MPa (Tcold = 295 K)	Time, s (Tcold = 3 K)	Inlet pressure, MPa (Tcold = 3 K)
0	1.46795	0	1.21769
0.001251	1.4426	0.001251	1.20664
0.002501	1.41734	0.002501	1.19579
0.003752	1.39212	0.003752	1.18502
0.005003	1.36708	0.005003	1.17443
0.006253	1.34219	0.006253	1.16408
0.007504	1.31745	0.007504	1.15385
0.008755	1.29298	0.008755	1.14375
0.010005	1.26874	0.010005	1.13369
0.011256	1.24473	0.011256	1.12392
0.012507	1.22094	0.012507	1.11428
0.013757	1.19738	0.013757	1.10476
0.015008	1.17419	0.015008	1.09536
0.016259	1.15125	0.016259	1.0862
0.017509	1.12858	0.017509	1.07734
0.01876	1.10625	0.01876	1.0686
0.020011	1.08405	0.02001	1.06013
0.021261	1.06219	0.021261	1.0518
0.022512	1.04058	0.022512	1.04364
0.023762	1.01939	0.023762	1.03558
0.025013	0.998387	0.025013	1.02773
0.026264	0.977701	0.026264	1.02007
0.027514	0.957225	0.027514	1.01252
0.028765	0.937031	0.028765	1.00504
0.030016	0.917046	0.030016	0.997732
0.031266	0.89733	0.031266	0.990548
0.032517	0.87972	0.032517	0.983629
0.033768	0.862789	0.033768	0.976846
0.035018	0.846441	0.035018	0.970309
0.036269	0.830648	0.036269	0.963832
0.03752	0.8155	0.03752	0.957498
0.03877	0.800938	0.03877	0.951322
0.040021	0.786896	0.040021	0.945216
0.041272	0.773466	0.041272	0.939161
0.042522	0.760638	0.042522	0.933281
0.043773	0.748386	0.043773	0.927515
0.045024	0.736673	0.045024	0.922047
0.046274	0.725484	0.046274	0.91656
0.047525	0.714894	0.047525	0.911216
0.048776	0.704756	0.048775	0.905908
0.050026	0.695239	0.050026	0.900813
0.051277	0.686205	0.051277	0.895782
0.052527	0.677643	0.052527	0.891083
0.053778	0.669516	0.053778	0.886515
0.055029	0.661868	0.055029	0.881994
0.056279	0.654654	0.056279	0.877615
0.05753	0.647847	0.05753	0.873446
0.058781	0.641517	0.058781	0.869349
0.060031	0.6356	0.060031	0.865282
0.061282	0.630161	0.061282	0.861493
0.062533	0.624998	0.062533	0.857802
0.063783	0.620264	0.063783	0.854253
0.065034	0.61579	0.065034	0.850785
0.066285	0.611607	0.066285	0.847333
0.067535	0.607791	0.067535	0.844049
0.068786	0.604262	0.068786	0.840922
0.070037	0.600994	0.070037	0.837765
0.071287	0.59802	0.071287	0.834793
0.072538	0.595235	0.072538	0.831842
0.073789	0.59268	0.073789	0.829009
0.075039	0.590323	0.075039	0.826151
0.07629	0.588179	0.07629	0.823387
0.07754	0.586222	0.07754	0.820879
0.078791	0.584333	0.078791	0.818545
0.080042	0.582634	0.080042	0.816305
0.081292	0.581086	0.081292	0.813906
0.082543	0.579612	0.082543	0.811651
0.083794	0.578391	0.083794	0.809396
0.085044	0.577201	0.085044	0.807267
0.086295	0.576164	0.086295	0.805265
0.087546	0.575099	0.087546	0.803299
0.088796	0.574215	0.088796	0.80128
0.090047	0.573321	0.090047	0.799344
0.091298	0.572569	0.091298	0.797524
0.092548	0.571812	0.092548	0.795854
0.093799	0.571166	0.093799	0.794166
0.09505	0.570541	0.09505	0.792601
0.0963	0.569979	0.0963	0.790973
0.097551	0.569396	0.097551	0.789422
0.098802	0.568845	0.098802	0.787776
0.100052	0.568343	0.100052	0.786195
0.101303	0.567899	0.101303	0.784633
0.102554	0.567491	0.102553	0.783057
0.103804	0.567109	0.103804	0.781599
0.105055	0.566742	0.105055	0.78012
0.106305	0.566366	0.106305	0.778713
0.107556	0.565999	0.107556	0.777363
0.108807	0.565643	0.108807	0.776001
0.110057	0.565283	0.110057	0.7747
0.111308	0.564939	0.111308	0.773465
0.112559	0.564609	0.112559	0.772193
0.113809	0.564269	0.113809	0.770933
0.11506	0.563931	0.11506	0.769801
0.116311	0.563625	0.116311	0.7687
0.117561	0.56334	0.117561	0.767658
0.118812	0.56309	0.118812	0.766645
0.120063	0.562853	0.120063	0.76567
0.121313	0.562616	0.121313	0.764764
0.122564	0.562357	0.122564	0.763847
0.123815	0.562102	0.123815	0.762924
0.125065	0.561866	0.125065	0.762029
0.126316	0.561608	0.126316	0.761165
0.127567	0.56136	0.127567	0.760278
0.128817	0.561096	0.128817	0.75951
0.130068	0.560849	0.130068	0.758803
0.131319	0.560577	0.131318	0.758152
0.132569	0.560297	0.132569	0.757412
0.13382	0.560024	0.13382	0.756707
0.13507	0.559757	0.13507	0.75591
0.136321	0.559506	0.136321	0.755217
0.137572	0.559237	0.137572	0.754617
0.138822	0.558978	0.138822	0.753967
0.140073	0.558711	0.140073	0.753436
0.141324	0.558471	0.141324	0.752815
0.142574	0.558224	0.142574	0.752166
0.143825	0.557991	0.143825	0.751518
0.145076	0.557742	0.145076	0.750986
0.146326	0.557491	0.146326	0.750462
0.147577	0.557228	0.147577	0.749989
0.148828	0.55697	0.148828	0.749389
0.150078	0.556698	0.150078	0.748823
0.151329	0.556454	0.151329	0.748323
0.15258	0.556179	0.15258	0.747827
0.15383	0.555927	0.15383	0.747321
0.155081	0.555682	0.155081	0.746778
0.156332	0.555451	0.156331	0.746186
0.157582	0.555223	0.157582	0.74564
0.158833	0.554998	0.158833	0.74503
0.160083	0.554796	0.160083	0.744453
0.161334	0.554583	0.161334	0.743832
0.162585	0.554394	0.162585	0.743238
0.163835	0.554207	0.163835	0.74264
0.165086	0.554001	0.165086	0.742007
0.166337	0.55379	0.166337	0.741448
0.167587	0.553586	0.167587	0.740856
0.168838	0.553358	0.168838	0.740302
0.170089	0.553151	0.170089	0.739741
0.171339	0.552945	0.171339	0.73919
0.17259	0.552727	0.17259	0.738661
0.173841	0.552515	0.173841	0.738131
0.175091	0.552313	0.175091	0.737585
0.176342	0.552134	0.176342	0.737128
0.177593	0.551946	0.177593	0.736704
0.178843	0.551769	0.178843	0.736306
0.180094	0.55161	0.180094	0.735876
0.181345	0.551416	0.181345	0.735511
0.182595	0.551216	0.182595	0.735145
0.183846	0.551008	0.183846	0.734808
0.185097	0.550807	0.185096	0.734449
0.186347	0.550615	0.186347	0.734096
0.187598	0.550404	0.187598	0.733828
0.188848	0.55021	0.188848	0.733529
0.190099	0.550003	0.190099	0.73325
0.19135	0.549799	0.19135	0.73298
0.1926	0.54961	0.1926	0.732712
0.193851	0.549417	0.193851	0.732451
0.195102	0.549232	0.195102	0.732165
0.196352	0.549033	0.196352	0.731911
0.197603	0.548842	0.197603	0.731655
0.198854	0.548625	0.198854	0.731426
0.200104	0.54838	0.200104	0.731197
0.201355	0.548151	0.201355	0.730921
0.202606	0.547907	0.202606	0.73073
0.203856	0.547663	0.203856	0.730518
0.205107	0.547427	0.205107	0.730347
0.206358	0.547198	0.206358	0.730178
0.207608	0.54695	0.207608	0.729972
0.208859	0.546715	0.208859	0.729817
0.21011	0.546477	0.21011	0.729669
0.21136	0.546248	0.21136	0.729504
0.212611	0.546013	0.212611	0.729401
0.213861	0.545796	0.213861	0.729273
0.215112	0.545558	0.215112	0.729096
0.216363	0.545323	0.216363	0.728952
0.217613	0.545084	0.217613	0.728804
0.218864	0.544838	0.218864	0.728672
0.220115	0.544604	0.220115	0.728541
0.221365	0.544344	0.221365	0.728425
0.222616	0.544097	0.222616	0.72833
0.223867	0.543851	0.223867	0.728276
0.225117	0.543622	0.225117	0.728216
0.226368	0.543386	0.226368	0.728167
0.227619	0.543153	0.227619	0.728122
0.228869	0.542932	0.228869	0.728114
0.23012	0.542716	0.23012	0.728064
0.231371	0.542513	0.231371	0.728042
0.232621	0.542322	0.232621	0.728033
0.233872	0.542102	0.233872	0.728018
0.235123	0.541877	0.235123	0.728024
0.236373	0.541664	0.236373	0.728023
0.237624	0.541441	0.237624	0.728057
0.238875	0.541226	0.238874	0.728105
0.240125	0.541007	0.240125	0.728167
0.241376	0.540804	0.241376	0.728238
0.242626	0.540597	0.242626	0.728313
0.243877	0.540383	0.243877	0.728432
0.245128	0.540195	0.245128	0.728549
0.246378	0.540006	0.246378	0.728702
0.247629	0.539834	0.247629	0.728854
0.24888	0.53965	0.24888	0.729028
0.25013	0.539473	0.25013	0.729196
0.251381	0.539316	0.251381	0.729382
0.252632	0.539123	0.252632	0.729554
0.253882	0.538938	0.253882	0.729744
0.255133	0.538744	0.255133	0.729973
0.256384	0.538552	0.256384	0.730217
0.257634	0.538361	0.257634	0.730482
0.258885	0.538188	0.258885	0.730749
0.260136	0.538026	0.260136	0.731051
0.261386	0.537845	0.261386	0.731369
0.262637	0.537712	0.262637	0.731698
0.263888	0.537584	0.263888	0.732016
0.265138	0.537442	0.265138	0.732394
0.266389	0.537323	0.266389	0.73278
0.26764	0.537214	0.267639	0.733176
0.26889	0.537095	0.26889	0.733579
0.270141	0.536955	0.270141	0.733997
0.271391	0.536834	0.271391	0.734462
0.272642	0.536718	0.272642	0.734923
0.273893	0.536604	0.273893	0.735436
0.275143	0.536484	0.275143	0.735937
0.276394	0.536377	0.276394	0.736484
0.277645	0.536262	0.277645	0.737031
0.278895	0.536173	0.278895	0.737631
0.280146	0.536093	0.280146	0.73827
0.281397	0.536027	0.281397	0.738956
0.282647	0.535975	0.282647	0.739647
0.283898	0.535938	0.283898	0.740382
0.285149	0.53592	0.285149	0.741145
0.286399	0.535905	0.286399	0.741929
0.28765	0.535904	0.28765	0.742733
0.288901	0.535906	0.288901	0.743578
0.290151	0.535917	0.290151	0.744445
0.291402	0.53595	0.291402	0.745348
0.292653	0.536007	0.292652	0.746274
0.293903	0.536072	0.293903	0.747271
0.295154	0.536136	0.295154	0.748306
0.296404	0.536224	0.296404	0.749401
0.297655	0.536341	0.297655	0.750543
0.298906	0.536485	0.298906	0.751742
0.300156	0.536648	0.300156	0.752994
0.301407	0.536847	0.301407	0.754302
0.302658	0.537078	0.302658	0.755682
0.303908	0.537339	0.303908	0.757095
0.305159	0.537638	0.305159	0.758586
0.30641	0.537962	0.30641	0.760136
0.30766	0.538342	0.30766	0.761731
0.308911	0.538782	0.308911	0.763389
0.310162	0.539274	0.310162	0.765087
0.311412	0.539811	0.311412	0.76686
0.312663	0.540422	0.312663	0.768679
0.313914	0.541077	0.313914	0.770558
0.315164	0.541804	0.315164	0.772454
0.316415	0.542614	0.316415	0.774402
0.317666	0.54348	0.317666	0.776399
0.318916	0.544428	0.318916	0.77843
0.320167	0.54543	0.320167	0.78049
0.321418	0.546493	0.321417	0.782558
0.322668	0.547608	0.322668	0.784615
0.323919	0.54877	0.323919	0.786637
0.325169	0.550005	0.325169	0.788634
0.32642	0.551271	0.32642	0.7906
0.327671	0.552553	0.327671	0.792561
0.328921	0.553803	0.328921	0.794518
0.330172	0.554982	0.330172	0.796456
0.331423	0.55609	0.331423	0.798382
0.332673	0.557105	0.332673	0.800278
0.333924	0.558086	0.333924	0.802156
0.335175	0.558998	0.335175	0.804054
0.336425	0.559857	0.336425	0.805968
0.337676	0.560685	0.337676	0.8079
0.338927	0.561476	0.338927	0.809903
0.340177	0.562231	0.340177	0.811947
0.341428	0.563072	0.341428	0.814064
0.342679	0.563968	0.342679	0.816259
0.343929	0.564957	0.343929	0.818558
0.34518	0.566037	0.34518	0.820974
0.346431	0.567327	0.346431	0.823568
0.347681	0.568844	0.347681	0.826273
0.348932	0.570661	0.348932	0.829162
0.350182	0.572802	0.350182	0.832286
0.351433	0.575226	0.351433	0.835625
0.352684	0.578063	0.352684	0.839216
0.353934	0.581408	0.353934	0.84309
0.355185	0.585365	0.355185	0.847249
0.356436	0.589816	0.356436	0.851803
0.357686	0.595012	0.357686	0.856645
0.358937	0.601	0.358937	0.861922
0.360188	0.607727	0.360188	0.867599
0.361438	0.615391	0.361438	0.87362
0.362689	0.624001	0.362689	0.880123
0.36394	0.633529	0.36394	0.887068
0.36519	0.644219	0.36519	0.894518
0.366441	0.655979	0.366441	0.902322
0.367692	0.668725	0.367692	0.910671
0.368942	0.682823	0.368942	0.919506
0.370193	0.698151	0.370193	0.928596
0.371444	0.714744	0.371444	0.93833
0.372694	0.732828	0.372694	0.948335
0.373945	0.752372	0.373945	0.958869
0.375196	0.77333	0.375195	0.969788
0.376446	0.795494	0.376446	0.981072
0.377697	0.819091	0.377697	0.992808
0.378947	0.844195	0.378947	1.00485
0.380198	0.870757	0.380198	1.01729
0.381449	0.898494	0.381449	1.02993
0.382699	0.927522	0.382699	1.04301
0.38395	0.957945	0.38395	1.05609
0.385201	0.989586	0.385201	1.06957
0.386451	1.02228	0.386451	1.08305
0.387702	1.05608	0.387702	1.09688
0.388953	1.0908	0.388953	1.11067
0.390203	1.12634	0.390203	1.12469
0.391454	1.16265	0.391454	1.13863
0.392705	1.1996	0.392705	1.1526
0.393955	1.23718	0.393955	1.16669
0.395206	1.27523	0.395206	1.18055
0.396457	1.31372	0.396457	1.19454
0.397707	1.35244	0.397707	1.20837
0.398958	1.39134	0.398958	1.22225
0.400209	1.43029	0.400209	1.23584
0.401459	1.46922	0.401459	1.2494
0.40271	1.50804	0.40271	1.2628
0.403961	1.54662	0.40396	1.27596
0.405211	1.58482	0.405211	1.28896
0.406462	1.62258	0.406462	1.3018
0.407712	1.65979	0.407712	1.31443
0.408963	1.6964	0.408963	1.32677
0.410214	1.73223	0.410214	1.33883
0.411464	1.76718	0.411464	1.35073
0.412715	1.80118	0.412715	1.36239
0.413966	1.83418	0.413966	1.37372
0.415216	1.86618	0.415216	1.38481
0.416467	1.8971	0.416467	1.39568
0.417718	1.92685	0.417718	1.4063
0.418968	1.9553	0.418968	1.41674
0.420219	1.98261	0.420219	1.42683
0.42147	2.00858	0.42147	1.43679
0.42272	2.03319	0.42272	1.44647
0.423971	2.05652	0.423971	1.45585
0.425222	2.07846	0.425222	1.46509
0.426472	2.09902	0.426472	1.47401
0.427723	2.11832	0.427723	1.48275
0.428974	2.13619	0.428973	1.4912
0.430224	2.15278	0.430224	1.49948
0.431475	2.16831	0.431475	1.5075
0.432725	2.18251	0.432725	1.51526
0.433976	2.19559	0.433976	1.52298
0.435227	2.20762	0.435227	1.53033
0.436477	2.21843	0.436477	1.53768
0.437728	2.2281	0.437728	1.54474
0.438979	2.23672	0.438979	1.55165
0.440229	2.24458	0.440229	1.55845
0.44148	2.25158	0.44148	1.56504
0.442731	2.25766	0.442731	1.57152
0.443981	2.26285	0.443981	1.57774
0.445232	2.26752	0.445232	1.58391
0.446483	2.27158	0.446483	1.58972
0.447733	2.27493	0.447733	1.5956
0.448984	2.27773	0.448984	1.60114
0.450235	2.28012	0.450235	1.60669
0.451485	2.282	0.451485	1.61188
0.452736	2.28351	0.452736	1.61709
0.453987	2.28469	0.453987	1.62204
0.455237	2.28553	0.455237	1.62697
0.456488	2.28613	0.456488	1.63176
0.457739	2.28647	0.457738	1.63628
0.458989	2.28666	0.458989	1.64089
0.46024	2.28668	0.46024	1.64523
0.46149	2.28663	0.46149	1.64954
0.462741	2.28647	0.462741	1.65358
0.463992	2.28626	0.463992	1.65767
0.465242	2.28602	0.465242	1.66156
0.466493	2.28573	0.466493	1.66531
0.467744	2.28548	0.467744	1.66903
0.468994	2.2852	0.468994	1.67259
0.470245	2.28493	0.470245	1.67602
0.471496	2.28468	0.471496	1.67932
0.472746	2.28445	0.472746	1.68256
0.473997	2.28427	0.473997	1.68571
0.475248	2.28414	0.475248	1.68871
0.476498	2.28406	0.476498	1.69162
0.477749	2.28402	0.477749	1.69445
0.479	2.28403	0.479	1.69721
0.48025	2.28406	0.48025	1.69987
0.481501	2.28415	0.481501	1.7024
0.482752	2.28429	0.482752	1.70479
0.484002	2.28445	0.484002	1.70718
0.485253	2.28464	0.485253	1.70941
0.486503	2.28483	0.486503	1.71148
0.487754	2.28505	0.487754	1.71352
0.489005	2.2853	0.489005	1.71546
0.490255	2.28555	0.490255	1.71735
0.491506	2.2858	0.491506	1.7191
0.492757	2.28606	0.492757	1.72074
0.494007	2.28631	0.494007	1.72234
0.495258	2.28657	0.495258	1.72383
0.496509	2.28683	0.496509	1.7252
0.497759	2.28708	0.497759	1.72656
0.49901	2.28732	0.49901	1.7278
0.500261	2.28754	0.500261	1.72896
0.501511	2.28777	0.501511	1.73008
0.502762	2.28797	0.502762	1.73111
0.504013	2.28817	0.504013	1.73206
0.505263	2.28836	0.505263	1.73292
0.506514	2.28853	0.506514	1.73371
0.507765	2.28869	0.507765	1.73448
0.509015	2.28884	0.509015	1.73519
0.510266	2.28899	0.510266	1.73584
0.511517	2.28913	0.511516	1.73645
0.512767	2.28927	0.512767	1.73699
0.514018	2.28938	0.514018	1.73749
0.515268	2.2895	0.515268	1.73795
0.516519	2.28961	0.516519	1.73838
0.51777	2.28973	0.51777	1.73876
0.51902	2.28985	0.51902	1.73909
0.520271	2.28996	0.520271	1.73939
0.521522	2.29008	0.521522	1.73968
0.522772	2.29019	0.522772	1.73992
0.524023	2.2903	0.524023	1.74014
0.525274	2.29041	0.525274	1.74035
0.526524	2.29053	0.526524	1.74054
0.527775	2.29064	0.527775	1.74072
0.529026	2.29075	0.529026	1.74089
0.530276	2.29084	0.530276	1.74101
0.531527	2.29095	0.531527	1.74113
0.532778	2.29105	0.532778	1.74124
0.534028	2.29115	0.534028	1.74134
0.535279	2.29124	0.535279	1.74141
0.53653	2.29135	0.53653	1.74147
0.53778	2.29145	0.53778	1.74152
0.539031	2.29155	0.539031	1.74157
0.540282	2.29164	0.540281	1.74158
0.541532	2.29173	0.541532	1.7416
0.542783	2.29184	0.542783	1.74158
0.544033	2.29194	0.544033	1.74154
0.545284	2.29204	0.545284	1.74151
0.546535	2.29213	0.546535	1.74147
0.547785	2.29223	0.547785	1.74142
0.549036	2.29231	0.549036	1.74134
0.550287	2.29242	0.550287	1.74129
0.551537	2.29253	0.551537	1.7412
0.552788	2.29263	0.552788	1.7411
0.554039	2.29272	0.554039	1.741
0.555289	2.29281	0.555289	1.74088
0.55654	2.29291	0.55654	1.74076
0.557791	2.29301	0.557791	1.74064
0.559041	2.29311	0.559041	1.74048
0.560292	2.29321	0.560292	1.7403
0.561543	2.2933	0.561543	1.74009
0.562793	2.29339	0.562793	1.73989
0.564044	2.29346	0.564044	1.73968
0.565295	2.29354	0.565294	1.73944
0.566545	2.29362	0.566545	1.7392
0.567796	2.29371	0.567796	1.73894
0.569046	2.29378	0.569046	1.73866
0.570297	2.29384	0.570297	1.73836
0.571548	2.29391	0.571548	1.73805
0.572798	2.29397	0.572798	1.73771
0.574049	2.29401	0.574049	1.73738
0.5753	2.29407	0.5753	1.73701
0.57655	2.2941	0.57655	1.73662
0.577801	2.29415	0.577801	1.73621
0.579052	2.29421	0.579052	1.73579
0.580302	2.29424	0.580302	1.73534
0.581553	2.29426	0.581553	1.73485
0.582804	2.2943	0.582804	1.73436
0.584054	2.29432	0.584054	1.73385
0.585305	2.29434	0.585305	1.73331
0.586556	2.29437	0.586556	1.73276
0.587806	2.29439	0.587806	1.73218
0.589057	2.29441	0.589057	1.73155
0.590308	2.29439	0.590308	1.7309
0.591558	2.29439	0.591558	1.73023
0.592809	2.29438	0.592809	1.72949
0.59406	2.29438	0.594059	1.72875
0.59531	2.29437	0.59531	1.72795
0.596561	2.29437	0.596561	1.72711
0.597811	2.29435	0.597811	1.72622
0.599062	2.29433	0.599062	1.72528
0.600313	2.2943	0.600313	1.72428
0.601563	2.29426	0.601563	1.72323
0.602814	2.29422	0.602814	1.72212
0.604065	2.29418	0.604065	1.72096
0.605315	2.29413	0.605315	1.71974
0.606566	2.29406	0.606566	1.71847
0.607817	2.29396	0.607817	1.71712
0.609067	2.29387	0.609067	1.71571
0.610318	2.29375	0.610318	1.71424
0.611569	2.29361	0.611569	1.71264
0.612819	2.29344	0.612819	1.71094
0.61407	2.29325	0.61407	1.70915
0.615321	2.29301	0.615321	1.70727
0.616571	2.29274	0.616571	1.70528
0.617822	2.29239	0.617822	1.70319
0.619073	2.29199	0.619073	1.701
0.620323	2.29152	0.620323	1.6987
0.621574	2.29096	0.621574	1.69629
0.622824	2.29033	0.622824	1.6938
0.624075	2.28958	0.624075	1.69123
0.625326	2.28875	0.625326	1.68858
0.626576	2.28781	0.626576	1.68584
0.627827	2.28678	0.627827	1.683
0.629078	2.28565	0.629078	1.68009
0.630328	2.2844	0.630328	1.67711
0.631579	2.28302	0.631579	1.67407
0.63283	2.28154	0.63283	1.67099
0.63408	2.27997	0.63408	1.66791
0.635331	2.2783	0.635331	1.66478
0.636582	2.27651	0.636582	1.66166
0.637832	2.27463	0.637832	1.6585
0.639083	2.27269	0.639083	1.65535
0.640334	2.27074	0.640334	1.65221
0.641584	2.26872	0.641584	1.64907
0.642835	2.26668	0.642835	1.64592
0.644086	2.26465	0.644086	1.64278
0.645336	2.26259	0.645336	1.63964
0.646587	2.26054	0.646587	1.6365
0.647838	2.25847	0.647837	1.63336
0.649088	2.25638	0.649088	1.63021
0.650339	2.25425	0.650339	1.62702
0.651589	2.25208	0.651589	1.62379
0.65284	2.24988	0.65284	1.62054
0.654091	2.24764	0.654091	1.61723
0.655341	2.24529	0.655341	1.61387
0.656592	2.24281	0.656592	1.61046
0.657843	2.24019	0.657843	1.60695
0.659093	2.23739	0.659093	1.60333
0.660344	2.23438	0.660344	1.59962
0.661595	2.23114	0.661595	1.5958
0.662845	2.22764	0.662845	1.59188
0.664096	2.22385	0.664096	1.58782
0.665347	2.21972	0.665347	1.58358
0.666597	2.21523	0.666597	1.57915
0.667848	2.21036	0.667848	1.57455
0.669099	2.20506	0.669099	1.5697
0.670349	2.1993	0.670349	1.56463
0.6716	2.19301	0.6716	1.55935
0.672851	2.18615	0.672851	1.5538
0.674101	2.1787	0.674101	1.548
0.675352	2.17065	0.675352	1.5419
0.676603	2.16196	0.676602	1.53556
0.677853	2.15252	0.677853	1.52898
0.679104	2.14229	0.679104	1.52205
0.680354	2.13128	0.680354	1.51486
0.681605	2.11949	0.681605	1.50737
0.682856	2.10685	0.682856	1.49958
0.684106	2.09339	0.684106	1.49151
0.685357	2.07906	0.685357	1.48309
0.686608	2.06382	0.686608	1.47441
0.687858	2.04615	0.687858	1.46544
0.689109	2.02789	0.689109	1.45623
0.69036	2.00905	0.69036	1.44677
0.69161	1.98967	0.69161	1.43704
0.692861	1.96966	0.692861	1.42711
0.694112	1.94913	0.694112	1.41708
0.695362	1.92813	0.695362	1.40679
0.696613	1.90662	0.696613	1.39633
0.697864	1.8846	0.697864	1.38558
0.699114	1.86214	0.699114	1.37483
0.700365	1.83929	0.700365	1.36392
0.701616	1.81612	0.701615	1.353
0.702866	1.79252	0.702866	1.34189
0.704117	1.76866	0.704117	1.33068
0.705367	1.74446	0.705367	1.31928
0.706618	1.72004	0.706618	1.30784
0.707869	1.69539	0.707869	1.29652
0.709119	1.67058	0.709119	1.28519
0.71037	1.64556	0.71037	1.2738
0.711621	1.62043	0.711621	1.26252
0.712871	1.5952	0.712871	1.2513
0.714122	1.56985	0.714122	1.24002
0.715373	1.54443	0.715373	1.22881
0.716623	1.51889
0.717874	1.49346

## Sheet: Fig4a
Frequency, Hz (cold impedance)	Stage 1 cooling, W (cold impedance)	Stage 2 cooling, W (cold impedance)
1.4	196.669	62.616
1.8	235.337	65.478
2.2	268.339	67.406
2.6	264.717	67.464
3	246.435	65.439
3.4	222.194	60.202
3.8	205.839	57.437

## Sheet: Fig4b
Frequency, Hz (partly open)	Stage 1 cooling, W (partly open)	Stage 2 cooling, W (partly open)
1.4	186.162	87.2043
1.8	238.86	91.8833
2.2	278.125	94.0673
2.6	306.993	90.5281
3	291.87	84.7483
3.4	274.081	80.276
3.8	259.183	76.4044

## Sheet: Fig4c
Frequency, Hz (more open)	Stage 1 cooling, W (more open)	Stage 2 cooling, W (more open)
1.4	154.613	72.429
1.8	206.482	89.271
2.2	254.437	104.516
2.6	294.448	121.514
3	323.361	120.501
3.4	342.053	116.471
3.8	333.233	111.214
4.2	319.798	106.23

## Sheet: Fig5
Temperature, K	Norm. stage 2 cooling (optimized acoustics and heat transfer)	Norm. stage 2 cooling (optimized acoustics only)	Norm. stage 2 cooling (heat transfer only)	Norm. stage 2 cooling (cold acoustics)
55	1.95244	1.30752	1.75397	1
95	2.67045	1.28021	1.90557	1
145	3.726	1.34562	2.31738	1
195	5.0652	1.58035	2.8733	1
245	6.41291	1.78023	3.53232	1
295	7.32279	1.94062	4.14087	1

## Sheet: Fig7a
Time, h (cold acoustics)	Stage 1, K (cold acoustics)	Stage 2, K (cold acoustics)	Copper load, K (cold acoustics)	Time, h (rapid)	Stage 1, K (rapid)	Stage 2, K (rapid)	Copper load, K (rapid)
0	295.38	295.33	295.37	0	295.38	295.28	295.32
0.0007	295.37	295.33	295.37	0.00085	295.37	295.25	295.32
0.00161667	295.36	295.31	295.37	0.00151667	295.34	295.17	295.32
0.00241667	295.31	295.24	295.37	0.00208333	295.27	295.02	295.32
0.00301667	295.23	295.15	295.37	0.0028	295.14	294.79	295.32
0.0036	295.14	295.06	295.37	0.00356667	294.92	294.48	295.31
0.0042	295.02	294.95	295.37	0.00415	294.73	294.2	295.31
0.00515	294.79	294.76	295.37	0.005	294.4	293.78	295.31
0.00591667	294.6	294.57	295.37	0.00591667	294.03	293.35	295.31
0.00655	294.39	294.43	295.37	0.00675	293.56	292.86	295.31
0.00721667	294.21	294.3	295.37	0.0073	293.28	292.52	295.31
0.00798333	293.94	294.1	295.36	0.0079	292.99	292.22	295.3
0.00856667	293.7	293.95	295.36	0.00853333	292.62	291.88	295.3
0.00916667	293.51	293.81	295.36	0.0091	292.32	291.58	295.3
0.0098	293.31	293.66	295.36	0.00978333	291.93	291.21	295.29
0.0103667	293.12	293.52	295.36	0.0104333	291.62	290.92	295.29
0.0109667	292.87	293.39	295.35	0.0112	291.16	290.45	295.28
0.0116833	292.67	293.24	295.35	0.0117667	290.85	290.17	295.27
0.0124333	292.37	293.06	295.34	0.01235	290.54	289.9	295.26
0.0130167	292.17	292.92	295.34	0.0132167	290.07	289.46	295.25
0.0135833	291.93	292.8	295.34	0.0139333	289.69	289.2	295.24
0.0141667	291.73	292.67	295.33	0.0146833	289.22	288.79	295.23
0.01475	291.53	292.55	295.33	0.0152667	288.92	288.55	295.22
0.01535	291.34	292.44	295.32	0.0158333	288.61	288.31	295.21
0.0159167	291.15	292.32	295.32	0.0165	288.24	288.02	295.19
0.0165333	290.91	292.21	295.31	0.0171333	287.94	287.8	295.18
0.0171	290.72	292.1	295.31	0.0179167	287.5	287.47	295.17
0.0177167	290.53	292	295.3	0.0184833	287.21	287.26	295.16
0.01835	290.34	291.9	295.3	0.01905	286.92	287.03	295.15
0.0191333	290.02	291.74	295.29	0.0199167	286.42	286.74	295.13
0.0197333	289.83	291.65	295.29	0.02055	286.13	286.54	295.12
0.0203	289.65	291.56	295.28	0.0211333	285.85	286.34	295.11
0.02095	289.47	291.46	295.28	0.02175	285.51	286.14	295.1
0.0215167	289.25	291.37	295.27	0.0225833	285.1	285.88	295.08
0.02235	288.98	291.25	295.27	0.0232167	284.83	285.67	295.07
0.0230333	288.81	291.15	295.26	0.0238667	284.5	285.51	295.06
0.02395	288.55	291.04	295.26	0.0246667	284.1	285.28	295.04
0.0247333	288.25	290.93	295.25	0.0252333	283.84	285.11	295.03
0.0253333	288.08	290.85	295.25	0.0258	283.59	284.97	295.01
0.0258833	287.92	290.78	295.24	0.02665	283.21	284.76	294.99
0.0265	287.71	290.71	295.24	0.0273667	282.96	284.63	294.98
0.0270667	287.55	290.65	295.24	0.0281167	282.53	284.42	294.95
0.0276667	287.39	290.58	295.23	0.0287167	282.28	284.28	294.94
0.0282333	287.23	290.52	295.23	0.0292833	282.04	284.16	294.92
0.0288833	287.03	290.45	295.23	0.02995	281.75	284.01	294.9
0.0295333	286.87	290.4	295.22	0.0306167	281.51	283.9	294.89
0.0302833	286.64	290.32	295.22	0.0313833	281.16	283.74	294.87
0.0309167	286.48	290.26	295.21	0.03195	280.93	283.64	294.85
0.0314833	286.33	290.21	295.21	0.0325167	280.7	283.52	294.83
0.0321	286.14	290.15	295.21	0.0333833	280.31	283.38	294.81
0.0326833	285.99	290.1	295.2	0.0340833	280.09	283.28	294.8
0.0333	285.84	290.05	295.2	0.0348333	279.76	283.13	294.78
0.034	285.65	290.01	295.19	0.0354667	279.49	283.04	294.76
0.0347667	285.43	289.94	295.19	0.0360167	279.27	282.95	294.74
0.03535	285.28	289.9	295.19	0.03665	279.06	282.86	294.73
0.0359167	285.14	289.86	295.18	0.0373	278.85	282.78	294.72
0.0365167	284.96	289.81	295.18	0.0381	278.53	282.66	294.7
0.0370833	284.81	289.78	295.18	0.03875	278.28	282.58	294.68
0.0376667	284.67	289.74	295.17	0.0393167	278.07	282.51	294.67
0.03855	284.46	289.69	295.17	0.03995	277.82	282.43	294.66
0.0393333	284.25	289.64	295.16	0.0405833	277.62	282.36	294.64
0.04015	284.04	289.59	295.16	0.0413833	277.32	282.26	294.62
0.0408167	283.9	289.55	295.15	0.042	277.13	282.2	294.61
0.0413833	283.73	289.52	295.15	0.0428667	276.83	282.11	294.59
0.0420667	283.59	289.49	295.14	0.0436667	276.5	282.02	294.57
0.0428333	283.39	289.45	295.14	0.0443	276.31	281.96	294.55
0.0434167	283.25	289.42	295.14	0.0448833	276.12	281.91	294.54
0.0440667	283.12	289.39	295.13	0.0455	275.89	281.85	294.52
0.0448167	282.92	289.35	295.13	0.0461667	275.7	281.8	294.51
0.0454167	282.75	289.33	295.12	0.0469333	275.43	281.73	294.48
0.046	282.62	289.3	295.12	0.0475167	275.24	281.69	294.47
0.0465667	282.49	289.28	295.11	0.0480667	275.06	281.64	294.45
0.0471333	282.36	289.26	295.11	0.04895	274.79	281.57	294.43
0.0477167	282.23	289.24	295.11	0.0495667	274.57	281.53	294.41
0.0485833	282.03	289.21	295.1	0.0503667	274.3	281.48	294.39
0.0493667	281.84	289.17	295.1	0.0510167	274.13	281.43	294.37
0.04995	281.71	289.15	295.09	0.0515833	273.95	281.39	294.36
0.05055	281.58	289.13	295.09	0.0521833	273.74	281.36	294.34
0.0512833	281.39	289.11	295.09	0.05275	273.57	281.32	294.33
0.0521167	281.2	289.08	295.08	0.0533333	273.4	281.28	294.31
0.0526667	281.07	289.06	295.08	0.0539	273.23	281.25	294.29
0.0533	280.95	289.05	295.07	0.0545	273.06	281.22	294.28
0.0542167	280.76	289.02	295.07	0.0552167	272.85	281.19	294.27
0.0549667	280.54	289	295.06	0.0559167	272.6	281.14	294.24
0.0555667	280.42	288.98	295.06	0.0564833	272.44	281.11	294.23
0.0561167	280.29	288.97	295.05	0.0570667	272.27	281.08	294.22
0.0569667	280.11	288.95	295.05	0.05765	272.11	281.05	294.2
0.0577	279.98	288.93	295.04	0.0582167	271.95	281.03	294.18
0.0584667	279.77	288.91	295.04	0.0590833	271.71	280.99	294.16
0.0593167	279.59	288.89	295.03	0.0597833	271.55	280.96	294.15
0.0599333	279.47	288.88	295.02	0.0605167	271.27	280.92	294.12
0.0604833	279.34	288.86	295.02	0.0611167	271.12	280.9	294.11
0.0610667	279.22	288.85	295.02	0.0616667	270.96	280.88	294.09
0.0620333	279.04	288.83	295.01	0.0623333	270.77	280.85	294.07
0.0628	278.83	288.82	295	0.0629833	270.61	280.83	294.06
0.0633667	278.72	288.8	295	0.0637833	270.39	280.79	294.03
0.0639333	278.6	288.79	295	0.06435	270.23	280.77	294.02
0.0648	278.42	288.78	294.99	0.0649167	270.08	280.75	294
0.0655167	278.3	288.77	294.99	0.0657833	269.82	280.72	293.98
0.0663	278.09	288.75	294.98	0.0665	269.67	280.7	293.96
0.0671333	277.92	288.74	294.97	0.0672833	269.45	280.67	293.93
0.06785	277.77	288.72	294.97	0.0678833	269.27	280.65	293.91
0.0687333	277.6	288.71	294.96	0.0684333	269.12	280.63	293.9
0.0695333	277.42	288.7	294.95	0.0690667	268.98	280.61	293.88
0.0701333	277.28	288.69	294.95	0.0697333	268.8	280.59	293.86
0.0707167	277.16	288.68	294.94	0.0705	268.58	280.57	293.84
0.0713	277.05	288.67	294.94	0.0710667	268.44	280.55	293.82
0.0718833	276.93	288.66	294.93	0.07165	268.3	280.53	293.8
0.0725	276.79	288.65	294.93	0.0725167	268.09	280.51	293.78
0.0730833	276.68	288.64	294.92	0.07315	267.95	280.49	293.76
0.0736833	276.56	288.63	294.92	0.0737167	267.77	280.48	293.74
0.0743333	276.45	288.63	294.92	0.0743333	267.64	280.46	293.73
0.0751167	276.28	288.61	294.91	0.0749	267.5	280.44	293.71
0.0757333	276.14	288.61	294.9	0.0755333	267.33	280.43	293.7
0.0766333	275.97	288.59	294.9	0.0761	267.19	280.41	293.68
0.0772	275.85	288.59	294.89	0.0767	267.06	280.39	293.66
0.0778333	275.71	288.58	294.89	0.0772833	266.89	280.38	293.65
0.0788	275.55	288.57	294.88	0.0779167	266.76	280.36	293.63
0.0795667	275.35	288.56	294.88	0.0785	266.62	280.35	293.62
0.08015	275.24	288.55	294.87	0.0791	266.46	280.33	293.6
0.0810833	275.07	288.54	294.86	0.07975	266.33	280.32	293.59
0.0818833	274.91	288.53	294.86	0.0805167	266.13	280.3	293.56
0.0824833	274.77	288.52	294.86	0.0811333	266	280.28	293.55
0.08305	274.66	288.51	294.85	0.0817333	265.87	280.27	293.53
0.0836333	274.55	288.51	294.85	0.0822833	265.71	280.26	293.52
0.0842167	274.44	288.5	294.84	0.0828833	265.58	280.24	293.5
0.0848833	274.3	288.49	294.84	0.0834833	265.46	280.23	293.48
0.0855333	274.19	288.49	294.84	0.08405	265.33	280.22	293.46
0.0863	274.02	288.48	294.83	0.0846667	265.17	280.2	293.45
0.0868667	273.91	288.47	294.83	0.0852167	265.05	280.19	293.43
0.0874667	273.8	288.47	294.83	0.0858167	264.92	280.18	293.41
0.0883333	273.61	288.46	294.82	0.08645	264.8	280.17	293.39
0.0890167	273.51	288.45	294.82	0.08725	264.61	280.15	293.36
0.0897833	273.34	288.44	294.81	0.0881	264.43	280.13	293.33
0.0904	273.23	288.44	294.81	0.0887667	264.28	280.12	293.32
0.0909667	273.1	288.43	294.8	0.0895333	264.1	280.1	293.29
0.09155	272.99	288.43	294.8	0.0901833	263.97	280.08	293.27
0.0921833	272.88	288.42	294.79	0.09075	263.85	280.07	293.25
0.0929833	272.72	288.41	294.79	0.0914333	263.71	280.06	293.23
0.0938333	272.56	288.41	294.78	0.0920833	263.59	280.04	293.22
0.0944833	272.46	288.4	294.77	0.09285	263.38	280.02	293.19
0.0952667	272.27	288.39	294.76	0.0934333	263.26	280.01	293.18
0.0958667	272.16	288.39	294.76	0.094	263.14	280	293.16
0.09645	272.06	288.38	294.75	0.0948667	262.97	279.98	293.13
0.0970333	271.95	288.38	294.75	0.09555	262.85	279.97	293.11
0.0976	271.85	288.37	294.74	0.0963	262.68	279.95	293.09
0.09825	271.71	288.37	294.74	0.0968833	262.54	279.94	293.07
0.0988167	271.61	288.36	294.74	0.0974333	262.42	279.92	293.05
0.0994333	271.5	288.36	294.73	0.0981167	262.31	279.91	293.03
0.100067	271.4	288.35	294.73	0.0987667	262.17	279.9	293.02
0.1009	271.21	288.34	294.72	0.09955	262	279.88	292.99
0.101483	271.11	288.34	294.72	0.10015	261.89	279.86	292.97
0.102067	271.01	288.33	294.71	0.101133	261.72	279.84	292.95
0.102633	270.9	288.33	294.71	0.10185	261.55	279.83	292.92
0.103217	270.77	288.32	294.71	0.10245	261.42	279.81	292.9
0.103817	270.67	288.32	294.7	0.103033	261.31	279.8	292.88
0.104383	270.56	288.31	294.7	0.10365	261.2	279.79	292.86
0.10505	270.44	288.31	294.69	0.104233	261.09	279.77	292.85
0.105683	270.33	288.3	294.69	0.10485	260.95	279.76	292.83
0.106483	270.18	288.3	294.68	0.1055	260.85	279.75	292.81
0.1071	270.05	288.29	294.68	0.106283	260.69	279.73	292.78
0.107667	269.95	288.29	294.67	0.10685	260.58	279.72	292.77
0.108267	269.84	288.28	294.67	0.107417	260.47	279.7	292.75
0.109183	269.67	288.27	294.66	0.108267	260.29	279.68	292.73
0.109983	269.54	288.27	294.66	0.108917	260.18	279.67	292.71
0.11065	269.41	288.26	294.65	0.109467	260.07	279.66	292.69
0.111317	269.31	288.26	294.65	0.110133	259.94	279.64	292.67
0.112083	269.16	288.25	294.64	0.110967	259.79	279.62	292.65
0.112733	269.03	288.25	294.63	0.1116	259.66	279.61	292.62
0.1133	268.93	288.24	294.63	0.11225	259.55	279.6	292.61
0.113867	268.83	288.24	294.62	0.113033	259.4	279.58	292.58
0.11445	268.73	288.23	294.62	0.113617	259.3	279.57	292.56
0.11505	268.6	288.23	294.61	0.114517	259.14	279.55	292.54
0.11575	268.5	288.22	294.61	0.115083	259.02	279.53	292.52
0.116533	268.35	288.21	294.6	0.115717	258.91	279.52	292.5
0.117117	268.22	288.21	294.6	0.116533	258.76	279.5	292.47
0.117683	268.12	288.2	294.59	0.117117	258.66	279.49	292.45
0.118317	268.03	288.2	294.59	0.11775	258.56	279.48	292.44
0.118883	267.93	288.19	294.58	0.11855	258.39	279.46	292.41
0.119533	267.8	288.19	294.58	0.119133	258.29	279.45	292.39
0.120183	267.7	288.18	294.57	0.1197	258.19	279.43	292.37
0.120983	267.53	288.18	294.57	0.1203	258.09	279.42	292.35
0.12185	267.38	288.17	294.56	0.121217	257.95	279.4	292.33
0.122517	267.28	288.16	294.56	0.121967	257.8	279.38	292.3
0.123283	267.13	288.16	294.55	0.122617	257.68	279.37	292.28
0.1239	267.01	288.15	294.55	0.123183	257.58	279.35	292.27
0.124467	266.91	288.15	294.54	0.123783	257.49	279.34	292.24
0.1251	266.81	288.14	294.54	0.12435	257.39	279.33	292.23
0.125767	266.71	288.13	294.54	0.12495	257.28	279.31	292.21
0.126533	266.57	288.13	294.53	0.1256	257.18	279.3	292.19
0.127167	266.44	288.12	294.52	0.12635	257.04	279.28	292.16
0.127733	266.35	288.12	294.52	0.126983	256.94	279.27	292.14
0.128367	266.23	288.11	294.52	0.127867	256.8	279.25	292.11
0.12895	266.13	288.11	294.51	0.128633	256.67	279.23	292.09
0.129517	266.03	288.1	294.51	0.129217	256.57	279.21	292.07
0.1301	265.93	288.1	294.5	0.1302	256.43	279.19	292.04
0.130733	265.81	288.09	294.5	0.130933	256.28	279.17	292.02
0.131383	265.72	288.09	294.49	0.131567	256.18	279.16	292
0.13215	265.57	288.08	294.49	0.132133	256.09	279.15	291.98
0.13275	265.47	288.07	294.48	0.1327	256	279.13	291.96
0.133317	265.38	288.07	294.48	0.133283	255.89	279.12	291.95
0.133967	265.26	288.06	294.47	0.133967	255.78	279.1	291.93
0.13455	265.16	288.06	294.47	0.1346	255.69	279.09	291.91
0.135183	265.04	288.05	294.46	0.135367	255.56	279.07	291.88
0.135883	264.95	288.05	294.46	0.135933	255.47	279.06	291.87
0.136667	264.8	288.04	294.45	0.1365	255.38	279.04	291.85
0.1373	264.68	288.04	294.45	0.137383	255.25	279.02	291.82
0.137883	264.59	288.03	294.44	0.1381	255.16	279.01	291.8
0.138467	264.49	288.03	294.44	0.138833	255.01	278.99	291.77
0.13905	264.37	288.02	294.44	0.139467	254.92	278.97	291.75
0.139617	264.28	288.02	294.43	0.140033	254.83	278.96	291.73
0.140467	264.14	288.01	294.43	0.140633	254.72	278.94	291.72
0.141033	264.04	288.01	294.42	0.1413	254.64	278.93	291.7
0.14165	263.95	288	294.42	0.142067	254.51	278.91	291.67
0.1426	263.81	287.99	294.41	0.142633	254.42	278.89	291.65
0.143367	263.64	287.99	294.41	0.1436	254.29	278.87	291.62
0.14395	263.55	287.98	294.4	0.144317	254.17	278.85	291.59
0.144917	263.41	287.98	294.4	0.144983	254.06	278.84	291.57
0.145667	263.27	287.97	294.39	0.14555	253.98	278.82	291.55
0.146267	263.18	287.96	294.39	0.1462	253.87	278.81	291.53
0.146833	263.08	287.96	294.38	0.146867	253.79	278.79	291.51
0.147433	262.97	287.95	294.38	0.14765	253.66	278.77	291.49
0.148017	262.87	287.95	294.38	0.148217	253.58	278.75	291.46
0.148617	262.78	287.94	294.37	0.148783	253.5	278.74	291.45
0.149267	262.69	287.94	294.37	0.1494	253.4	278.72	291.43
0.150033	262.53	287.93	294.36	0.149983	253.32	278.71	291.41
0.15065	262.43	287.93	294.36	0.150567	253.23	278.7	291.39
0.151567	262.3	287.92	294.35	0.1515	253.09	278.67	291.36
0.152333	262.16	287.91	294.34	0.152333	252.97	278.65	291.34
0.1532	262.02	287.91	294.34	0.152967	252.89	278.63	291.32
0.1539	261.93	287.9	294.33	0.153617	252.81	278.62	291.3
0.15465	261.77	287.89	294.33	0.1544	252.67	278.6	291.28
0.155283	261.68	287.89	294.32	0.155033	252.59	278.58	291.25
0.156	261.56	287.88	294.32	0.155633	252.51	278.57	291.24
0.156783	261.42	287.88	294.31	0.156317	252.42	278.55	291.22
0.15735	261.33	287.87	294.31	0.156933	252.34	278.54	291.2
0.157917	261.24	287.87	294.3	0.157733	252.2	278.51	291.17
0.1585	261.13	287.86	294.3	0.1583	252.12	278.5	291.15
0.1591	261.04	287.86	294.29	0.159283	252	278.48	291.13
0.1597	260.95	287.85	294.29	0.16	251.89	278.45	291.1
0.160283	260.86	287.85	294.28	0.160567	251.81	278.44	291.08
0.161117	260.72	287.84	294.28	0.161133	251.73	278.42	291.06
0.1618	260.61	287.84	294.27	0.1617	251.66	278.41	291.04
0.162717	260.47	287.83	294.27	0.16275	251.54	278.39	291.01
0.163517	260.31	287.82	294.26	0.163417	251.43	278.37	290.99
0.1641	260.22	287.82	294.25	0.164	251.34	278.35	290.97
0.16465	260.13	287.81	294.25	0.164567	251.26	278.34	290.95
0.165267	260.04	287.81	294.25	0.165183	251.19	278.32	290.93
0.16585	259.95	287.8	294.24	0.16575	251.11	278.3	290.91
0.166483	259.84	287.8	294.24	0.166383	251.02	278.29	290.89
0.167183	259.75	287.79	294.23	0.167017	250.95	278.27	290.87
0.16795	259.62	287.78	294.23	0.167817	250.83	278.25	290.85
0.1685	259.5	287.78	294.22	0.168383	250.76	278.23	290.82
0.169083	259.41	287.77	294.22	0.16895	250.69	278.22	290.81
0.169683	259.32	287.77	294.22	0.1698	250.56	278.19	290.78
0.170267	259.24	287.76	294.21	0.170533	250.49	278.18	290.76
0.170867	259.15	287.76	294.21	0.171283	250.38	278.15	290.73
0.171433	259.04	287.75	294.2	0.171883	250.31	278.14	290.71
0.172	258.95	287.75	294.2	0.172467	250.22	278.12	290.7
0.172583	258.86	287.74	294.2	0.1731	250.15	278.11	290.67
0.173183	258.77	287.74	294.19	0.173767	250.08	278.09	290.65
0.17375	258.68	287.73	294.19	0.174533	249.95	278.07	290.63
0.174333	258.59	287.73	294.19	0.1751	249.88	278.05	290.61
0.17505	258.48	287.72	294.18	0.175683	249.81	278.03	290.59
0.175817	258.35	287.72	294.18	0.176533	249.71	278.01	290.56
0.176383	258.26	287.71	294.17	0.17725	249.64	277.99	290.54
0.17695	258.17	287.71	294.17	0.178017	249.51	277.97	290.51
0.1776	258.06	287.7	294.16	0.17865	249.44	277.95	290.49
0.17815	257.97	287.7	294.16	0.1792	249.37	277.94	290.47
0.17885	257.87	287.69	294.15	0.1798	249.3	277.92	290.45
0.179467	257.78	287.69	294.15	0.180467	249.22	277.9	290.43
0.180267	257.65	287.68	294.14	0.18125	249.11	277.88	290.4
0.18085	257.56	287.67	294.14	0.182083	249.01	277.86	290.37
0.18145	257.45	287.67	294.14	0.18275	248.94	277.84	290.35
0.18205	257.36	287.66	294.13	0.1836	248.82	277.81	290.32
0.182967	257.23	287.66	294.13	0.184167	248.75	277.8	290.3
0.18375	257.1	287.65	294.12	0.184733	248.68	277.78	290.28
0.1844	256.99	287.65	294.12	0.185417	248.6	277.76	290.25
0.185067	256.91	287.64	294.11	0.18605	248.53	277.75	290.23
0.18585	256.78	287.63	294.1	0.18685	248.43	277.72	290.2
0.1867	256.65	287.63	294.1	0.187483	248.34	277.7	290.18
0.18735	256.56	287.62	294.09	0.188067	248.28	277.68	290.16
0.188117	256.41	287.61	294.09	0.188767	248.19	277.67	290.14
0.18875	256.32	287.61	294.08	0.1894	248.13	277.65	290.12
0.189333	256.24	287.6	294.08	0.190167	248.03	277.62	290.09
0.19	256.13	287.6	294.07	0.19075	247.96	277.61	290.07
0.190667	256.04	287.59	294.07	0.191333	247.9	277.59	290.05
0.19145	255.89	287.59	294.06	0.192183	247.8	277.57	290.03
0.192317	255.77	287.58	294.06	0.192883	247.72	277.55	290.01
0.193033	255.68	287.57	294.06	0.193633	247.62	277.52	289.98
0.1938	255.55	287.57	294.05	0.194267	247.56	277.5	289.96
0.1944	255.44	287.56	294.05	0.194833	247.47	277.49	289.94
0.194967	255.36	287.56	294.04	0.195433	247.41	277.47	289.92
0.1956	255.25	287.55	294.04	0.196083	247.35	277.45	289.9
0.19625	255.17	287.55	294.04	0.196867	247.25	277.43	289.87
0.19705	255.04	287.54	294.03	0.19745	247.19	277.41	289.85
0.197633	254.96	287.53	294.03	0.198017	247.11	277.4	289.83
0.198217	254.87	287.53	294.02	0.198883	247.01	277.37	289.8
0.1988	254.77	287.52	294.02	0.199583	246.95	277.36	289.78
0.199733	254.64	287.52	294.01	0.200333	246.85	277.33	289.75
0.200517	254.51	287.51	294	0.20095	246.77	277.31	289.73
0.20115	254.43	287.5	294	0.201517	246.71	277.3	289.71
0.2018	254.32	287.5	293.99	0.202133	246.65	277.28	289.68
0.202567	254.2	287.49	293.98	0.20275	246.58	277.26	289.66
0.2032	254.12	287.49	293.98	0.203533	246.49	277.24	289.63
0.203767	254.03	287.48	293.97	0.2044	246.4	277.21	289.6
0.204383	253.93	287.48	293.97	0.205033	246.33	277.2	289.58
0.20495	253.84	287.47	293.96	0.205833	246.23	277.17	289.56
0.20555	253.76	287.47	293.96	0.2064	246.16	277.15	289.54
0.2061	253.68	287.46	293.95	0.206967	246.1	277.14	289.52
0.206767	253.57	287.46	293.95	0.2078	246.01	277.11	289.49
0.2074	253.49	287.45	293.94	0.20845	245.95	277.09	289.47
0.2082	253.36	287.44	293.94	0.209233	245.86	277.07	289.44
0.208767	253.28	287.44	293.93	0.20985	245.78	277.05	289.42
0.209333	253.2	287.43	293.93	0.210417	245.72	277.03	289.4
0.209967	253.1	287.43	293.92	0.211017	245.66	277.01	289.38
0.210533	253.01	287.42	293.92	0.2119	245.57	276.99	289.35
0.211167	252.91	287.41	293.92	0.212817	245.48	276.96	289.32
0.211733	252.83	287.41	293.91	0.213583	245.38	276.94	289.29
0.21235	252.75	287.4	293.91	0.214217	245.32	276.92	289.27
0.212983	252.66	287.4	293.91	0.214783	245.26	276.9	289.25
0.213783	252.54	287.39	293.9	0.215417	245.19	276.88	289.23
0.21465	252.42	287.38	293.89	0.215983	245.13	276.87	289.21
0.215267	252.31	287.38	293.89	0.216567	245.07	276.85	289.18
0.216067	252.19	287.37	293.89	0.21715	245.01	276.83	289.16
0.2167	252.11	287.36	293.88	0.217733	244.95	276.81	289.15
0.217267	252.03	287.36	293.88	0.218317	244.88	276.8	289.13
0.217917	251.93	287.35	293.87	0.218917	244.82	276.78	289.1
0.218567	251.84	287.35	293.87	0.219583	244.76	276.76	289.08
0.219333	251.72	287.34	293.86	0.22035	244.67	276.73	289.05
0.21995	251.62	287.33	293.86	0.2209	244.62	276.72	289.03
0.220517	251.54	287.33	293.85	0.221483	244.56	276.7	289.02
0.221133	251.46	287.32	293.85	0.222067	244.49	276.68	289
0.2217	251.38	287.32	293.84	0.222633	244.43	276.67	288.98
0.2223	251.28	287.31	293.84	0.223483	244.35	276.64	288.95
0.222867	251.2	287.31	293.83	0.2242	244.29	276.62	288.93
0.223533	251.09	287.3	293.83	0.224933	244.2	276.6	288.9
0.224183	251.01	287.3	293.82	0.225567	244.13	276.58	288.88
0.224967	250.89	287.29	293.82	0.226133	244.08	276.56	288.85
0.22555	250.81	287.28	293.81	0.226733	244.02	276.54	288.83
0.22655	250.69	287.28	293.81	0.227367	243.97	276.53	288.82
0.2273	250.55	287.27	293.8	0.228133	243.88	276.5	288.79
0.2279	250.47	287.26	293.79	0.228733	243.81	276.48	288.77
0.228467	250.39	287.26	293.79	0.2297	243.73	276.46	288.74
0.2291	250.29	287.25	293.78	0.230433	243.65	276.43	288.71
0.22975	250.21	287.25	293.78	0.231	243.6	276.41	288.68
0.23055	250.09	287.24	293.77	0.231567	243.54	276.39	288.66
0.23115	250.01	287.23	293.77	0.23215	243.49	276.38	288.64
0.23215	249.89	287.22	293.77	0.232717	243.43	276.36	288.62
0.2329	249.75	287.21	293.76	0.233583	243.35	276.33	288.59
0.233483	249.67	287.21	293.76	0.234283	243.28	276.31	288.57
0.234067	249.59	287.2	293.75	0.23505	243.2	276.28	288.53
0.234733	249.49	287.2	293.75	0.235617	243.15	276.27	288.51
0.2355	249.39	287.19	293.74	0.236183	243.1	276.25	288.49
0.23625	249.27	287.18	293.74	0.23685	243.03	276.23	288.47
0.23685	249.2	287.18	293.73	0.237483	242.98	276.21	288.45
0.237433	249.1	287.17	293.73	0.238267	242.9	276.18	288.42
0.238	249.02	287.17	293.72	0.23885	242.84	276.17	288.4
0.238633	248.94	287.16	293.72	0.239417	242.79	276.15	288.38
0.239433	248.82	287.15	293.71	0.240267	242.7	276.12	288.35
0.24005	248.74	287.15	293.71	0.240983	242.65	276.1	288.33
0.240983	248.61	287.14	293.7	0.24175	242.57	276.07	288.3
0.241767	248.49	287.13	293.69	0.242367	242.5	276.05	288.28
0.242333	248.41	287.13	293.69	0.243067	242.45	276.04	288.26
0.242917	248.33	287.12	293.68	0.243883	242.36	276	288.22
0.2435	248.25	287.11	293.68	0.244717	242.28	275.98	288.19
0.2441	248.18	287.11	293.67	0.245367	242.23	275.96	288.17
0.244717	248.08	287.1	293.67	0.245933	242.18	275.94	288.15
0.245417	248	287.1	293.66	0.246633	242.12	275.92	288.12
0.246183	247.86	287.09	293.66	0.247417	242.04	275.89	288.09
0.246767	247.79	287.08	293.65	0.248	241.99	275.87	288.07
0.24735	247.71	287.08	293.65	0.248617	241.94	275.86	288.05
0.247933	247.63	287.07	293.64	0.249483	241.85	275.83	288.02
0.2485	247.55	287.07	293.64	0.250317	241.77	275.8	287.99
0.2491	247.46	287.06	293.63	0.250967	241.72	275.78	287.97
0.249683	247.38	287.05	293.63	0.251533	241.66	275.76	287.95
0.2503	247.3	287.05	293.62	0.25225	241.61	275.74	287.93
0.250867	247.23	287.04	293.62	0.252983	241.54	275.71	287.9
0.2515	247.13	287.04	293.62	0.253583	241.49	275.69	287.88
0.252133	247.05	287.03	293.61	0.254433	241.4	275.67	287.85
0.252933	246.94	287.02	293.61	0.254983	241.35	275.65	287.83
0.2538	246.82	287.01	293.6	0.255633	241.3	275.63	287.81
0.254517	246.74	287.01	293.6	0.256217	241.25	275.61	287.79
0.2553	246.61	287	293.59	0.25685	241.19	275.59	287.76
0.255917	246.52	286.99	293.59	0.257417	241.14	275.57	287.74
0.2566	246.44	286.99	293.59	0.258033	241.09	275.55	287.72
0.257383	246.32	286.98	293.58	0.2586	241.03	275.53	287.7
0.257967	246.25	286.97	293.58	0.259233	240.98	275.51	287.67
0.258533	246.17	286.97	293.57	0.259917	240.93	275.5	287.65
0.259117	246.07	286.96	293.57	0.260667	240.86	275.47	287.62
0.259683	246	286.96	293.56	0.261317	240.8	275.45	287.6
0.260267	245.92	286.95	293.56	0.2619	240.75	275.43	287.58
0.260867	245.84	286.95	293.56	0.2625	240.69	275.41	287.56
0.261483	245.75	286.94	293.55	0.263067	240.65	275.39	287.54
0.262383	245.63	286.93	293.54	0.26365	240.6	275.37	287.52
0.262967	245.56	286.93	293.54	0.264317	240.55	275.35	287.5
0.263533	245.48	286.92	293.53	0.265067	240.48	275.33	287.47
0.264517	245.35	286.91	293.52	0.265667	240.42	275.31	287.45
0.265267	245.23	286.9	293.52	0.266233	240.37	275.29	287.43
0.265867	245.16	286.9	293.51	0.266833	240.33	275.27	287.41
0.266433	245.08	286.89	293.51	0.267417	240.28	275.25	287.38
0.267067	244.99	286.89	293.5	0.268	240.23	275.23	287.36
0.267633	244.91	286.88	293.5	0.268567	240.18	275.21	287.34
0.268233	244.83	286.88	293.49	0.2692	240.13	275.19	287.32
0.2689	244.76	286.87	293.49	0.270067	240.06	275.16	287.28
0.269683	244.63	286.86	293.48	0.270983	239.99	275.14	287.25
0.2703	244.55	286.86	293.48	0.27175	239.92	275.11	287.22
0.270867	244.47	286.85	293.48	0.272617	239.85	275.08	287.19
0.27145	244.4	286.84	293.47	0.273233	239.8	275.06	287.17
0.272033	244.3	286.84	293.47	0.274	239.73	275.04	287.14
0.272617	244.23	286.83	293.47	0.274567	239.68	275.02	287.12
0.273217	244.15	286.83	293.46	0.27515	239.63	275	287.1
0.2738	244.08	286.82	293.46	0.276017	239.56	274.97	287.07
0.27445	244	286.81	293.45	0.276683	239.52	274.95	287.05
0.275233	243.87	286.81	293.45	0.27725	239.46	274.93	287.03
0.27585	243.8	286.8	293.44	0.27795	239.42	274.91	287
0.27675	243.69	286.79	293.44	0.278717	239.35	274.88	286.97
0.277333	243.59	286.79	293.43	0.279267	239.3	274.86	286.95
0.277983	243.52	286.78	293.43	0.279917	239.26	274.84	286.93
0.278767	243.41	286.77	293.42	0.280717	239.18	274.81	286.9
0.279417	243.31	286.77	293.42	0.281333	239.13	274.79	286.88
0.28005	243.24	286.76	293.41	0.2819	239.09	274.78	286.86
0.28085	243.13	286.75	293.41	0.28255	239.03	274.75	286.84
0.28145	243.05	286.75	293.4	0.283133	238.99	274.74	286.82
0.282017	242.98	286.74	293.4	0.283717	238.95	274.72	286.8
0.282633	242.89	286.73	293.4	0.284283	238.9	274.7	286.78
0.283217	242.81	286.73	293.39	0.28485	238.85	274.68	286.76
0.2838	242.74	286.72	293.39	0.2855	238.8	274.66	286.74
0.2844	242.65	286.72	293.38	0.286283	238.74	274.63	286.7
0.285017	242.57	286.71	293.38	0.286867	238.69	274.61	286.68
0.28565	242.5	286.71	293.38	0.287833	238.63	274.58	286.65
0.28645	242.39	286.7	293.37	0.2886	238.56	274.55	286.62
0.287033	242.3	286.69	293.37	0.28925	238.51	274.53	286.59
0.2876	242.22	286.69	293.36	0.289817	238.47	274.51	286.57
0.28825	242.15	286.68	293.36	0.29045	238.41	274.49	286.55
0.288817	242.08	286.68	293.35	0.291017	238.37	274.47	286.53
0.28945	241.99	286.67	293.35	0.291667	238.31	274.45	286.5
0.290133	241.91	286.66	293.34	0.292317	238.27	274.43	286.48
0.2909	241.8	286.66	293.34	0.293083	238.21	274.4	286.45
0.291483	241.71	286.65	293.33	0.29365	238.17	274.39	286.43
0.292067	241.64	286.65	293.33	0.294217	238.12	274.37	286.41
0.292667	241.57	286.64	293.32	0.295067	238.06	274.34	286.38
0.293233	241.49	286.63	293.32	0.2957	238.02	274.32	286.36
0.293817	241.42	286.63	293.31	0.296267	237.97	274.3	286.34
0.2944	241.35	286.62	293.31	0.296917	237.92	274.28	286.31
0.295017	241.26	286.62	293.3	0.29775	237.86	274.25	286.28
0.295717	241.18	286.61	293.3	0.2984	237.81	274.23	286.25
0.296483	241.06	286.6	293.29	0.299033	237.77	274.21	286.23
0.297067	240.99	286.6	293.29	0.2998	237.71	274.18	286.2
0.297633	240.91	286.59	293.28	0.300367	237.66	274.16	286.18
0.2985	240.8	286.58	293.28	0.30095	237.62	274.14	286.16
0.299217	240.73	286.58	293.27	0.3018	237.56	274.11	286.13
0.299967	240.61	286.57	293.27	0.302517	237.51	274.09	286.11
0.300617	240.53	286.56	293.26	0.303267	237.45	274.06	286.08
0.301183	240.46	286.56	293.26	0.303917	237.4	274.04	286.06
0.301767	240.37	286.55	293.26	0.304817	237.34	274.01	286.03
0.302417	240.3	286.54	293.25	0.305717	237.28	273.98	286
0.303217	240.19	286.53	293.25	0.3065	237.22	273.95	285.97
0.303833	240.12	286.53	293.24	0.307067	237.18	273.93	285.95
0.30475	240.01	286.52	293.24	0.30765	237.14	273.91	285.93
0.305533	239.89	286.51	293.23	0.3085	237.07	273.88	285.89
0.306167	239.82	286.51	293.23	0.309217	237.03	273.86	285.87
0.306733	239.75	286.5	293.22	0.309967	236.97	273.83	285.84
0.307333	239.66	286.49	293.22	0.31055	236.93	273.81	285.81
0.307917	239.58	286.49	293.22	0.311133	236.89	273.79	285.79
0.308483	239.51	286.48	293.21	0.3118	236.84	273.77	285.77
0.309133	239.44	286.48	293.21	0.31245	236.79	273.75	285.75
0.309983	239.32	286.47	293.2	0.313217	236.73	273.72	285.71
0.31055	239.25	286.46	293.2	0.313833	236.69	273.7	285.69
0.311133	239.18	286.46	293.19	0.314733	236.63	273.67	285.66
0.311767	239.09	286.45	293.19	0.3153	236.58	273.65	285.63
0.312333	239.02	286.45	293.18	0.315967	236.54	273.63	285.61
0.312933	238.95	286.44	293.18	0.31675	236.48	273.6	285.58
0.3135	238.88	286.43	293.17	0.31735	236.44	273.58	285.56
0.314083	238.8	286.43	293.17	0.318	236.41	273.56	285.54
0.31465	238.73	286.42	293.16	0.3188	236.34	273.53	285.51
0.315283	238.65	286.42	293.16	0.319367	236.3	273.51	285.48
0.315933	238.57	286.41	293.15	0.319933	236.26	273.49	285.46
0.316717	238.47	286.4	293.15	0.320783	236.21	273.46	285.43
0.317367	238.38	286.4	293.14	0.32145	236.17	273.44	285.41
0.31795	238.31	286.39	293.14	0.322033	236.12	273.42	285.38
0.318567	238.24	286.39	293.13	0.322667	236.08	273.4	285.36
0.319117	238.17	286.38	293.13	0.323467	236.03	273.37	285.33
0.319983	238.05	286.37	293.12	0.32405	235.98	273.35	285.31
0.320617	237.98	286.37	293.11	0.324717	235.94	273.33	285.29
0.32145	237.87	286.36	293.11	0.325483	235.89	273.3	285.26
0.32225	237.77	286.35	293.1	0.32605	235.85	273.28	285.24
0.322817	237.7	286.34	293.1	0.326617	235.81	273.26	285.22
0.323383	237.63	286.34	293.09	0.327483	235.76	273.23	285.19
0.323983	237.56	286.33	293.09	0.328133	235.72	273.21	285.17
0.324567	237.47	286.32	293.08	0.3289	235.66	273.18	285.14
0.3252	237.4	286.32	293.08	0.329467	235.62	273.16	285.12
0.325767	237.33	286.31	293.08	0.33005	235.58	273.14	285.1
0.326367	237.25	286.31	293.07	0.330917	235.53	273.11	285.07
0.32695	237.18	286.3	293.07	0.3316	235.49	273.09	285.04
0.327533	237.11	286.29	293.06	0.332367	235.43	273.06	285.01
0.328383	237	286.28	293.06	0.333017	235.39	273.04	284.99
0.32895	236.93	286.28	293.05	0.333733	235.35	273.02	284.97
0.329567	236.85	286.27	293.05	0.334483	235.28	272.99	284.93
0.33015	236.78	286.27	293.04	0.335067	235.25	272.97	284.91
0.330783	236.71	286.26	293.04	0.335633	235.21	272.95	284.89
0.33135	236.62	286.25	293.03	0.336283	235.16	272.93	284.87
0.332017	236.55	286.25	293.03	0.336867	235.12	272.91	284.85
0.33265	236.49	286.24	293.02	0.337467	235.09	272.89	284.82
0.333433	236.38	286.23	293.02	0.338017	235.05	272.87	284.8
0.334017	236.3	286.23	293.01	0.338633	235	272.85	284.78
0.334583	236.23	286.22	293.01	0.3393	234.97	272.83	284.76
0.335183	236.16	286.22	293.01	0.340067	234.91	272.8	284.72
0.33575	236.09	286.21	293	0.340917	234.86	272.77	284.69
0.33635	236.02	286.2	293	0.341567	234.82	272.75	284.67
0.336917	235.94	286.2	292.99	0.34235	234.76	272.72	284.63
0.337533	235.87	286.19	292.99	0.342983	234.72	272.7	284.61
0.338217	235.8	286.19	292.98	0.343567	234.68	272.68	284.59
0.339	235.7	286.18	292.98	0.344167	234.64	272.66	284.57
0.339583	235.61	286.17	292.97	0.344733	234.6	272.64	284.55
0.34015	235.55	286.17	292.97	0.345333	234.56	272.62	284.52
0.341017	235.44	286.16	292.97	0.345883	234.53	272.6	284.5
0.34165	235.38	286.15	292.96	0.346467	234.49	272.58	284.48
0.342217	235.29	286.15	292.96	0.347167	234.46	272.56	284.46
0.342917	235.22	286.14	292.95	0.347933	234.39	272.53	284.43
0.3437	235.12	286.13	292.95	0.3485	234.36	272.51	284.41
0.344283	235.04	286.13	292.94	0.349417	234.31	272.48	284.38
0.344933	234.97	286.12	292.94	0.3502	234.25	272.45	284.34
0.345717	234.87	286.11	292.93	0.35105	234.2	272.42	284.31
0.346567	234.77	286.1	292.93	0.351767	234.17	272.4	284.29
0.3472	234.7	286.1	292.92	0.352517	234.12	272.37	284.26
0.348	234.6	286.09	292.92	0.353083	234.07	272.35	284.24
0.348583	234.51	286.08	292.91	0.35365	234.04	272.33	284.22
0.349167	234.45	286.08	292.91	0.35425	234	272.31	284.19
0.34975	234.38	286.07	292.9	0.354817	233.97	272.29	284.17
0.350333	234.31	286.07	292.9	0.355433	233.93	272.27	284.15
0.350933	234.25	286.06	292.89	0.356083	233.89	272.25	284.13
0.351517	234.18	286.06	292.89	0.35685	233.84	272.22	284.09
0.352133	234.1	286.05	292.89	0.3577	233.79	272.18	284.06
0.352783	234.03	286.04	292.88	0.35835	233.76	272.17	284.04
0.35355	233.93	286.04	292.87	0.359133	233.71	272.14	284.01
0.354167	233.84	286.03	292.87	0.3597	233.67	272.12	283.99
0.354733	233.78	286.02	292.87	0.360267	233.64	272.1	283.97
0.35535	233.71	286.02	292.86	0.3611	233.59	272.07	283.94
0.355917	233.65	286.01	292.86	0.36175	233.55	272.05	283.92
0.356533	233.56	286.01	292.85	0.362317	233.51	272.02	283.89
0.357233	233.5	286	292.85	0.36295	233.47	272	283.87
0.358	233.4	285.99	292.84	0.363517	233.44	271.98	283.85
0.358583	233.33	285.99	292.84	0.36415	233.4	271.96	283.83
0.359167	233.25	285.98	292.84	0.365083	233.35	271.93	283.79
0.359767	233.18	285.97	292.83	0.36585	233.3	271.9	283.76
0.36035	233.11	285.97	292.83	0.366433	233.26	271.88	283.74
0.36095	233.05	285.96	292.82	0.367	233.23	271.86	283.72
0.361533	232.96	285.96	292.82	0.36785	233.18	271.83	283.69
0.36215	232.9	285.95	292.81	0.368567	233.15	271.81	283.66
0.362717	232.83	285.95	292.81	0.3693	233.1	271.78	283.63
0.363333	232.75	285.94	292.8	0.369933	233.06	271.76	283.61
0.363967	232.68	285.93	292.8	0.3705	233.02	271.74	283.59
0.364767	232.58	285.92	292.79	0.37135	232.97	271.71	283.56
0.365367	232.51	285.92	292.79	0.37195	232.94	271.69	283.54
0.365933	232.45	285.91	292.78	0.37285	232.89	271.66	283.51
0.366533	232.36	285.91	292.78	0.373633	232.84	271.63	283.47
0.367117	232.3	285.9	292.77	0.3742	232.8	271.61	283.45
0.367733	232.23	285.89	292.77	0.374783	232.77	271.59	283.43
0.368633	232.11	285.89	292.76	0.375333	232.74	271.57	283.41
0.369183	232.05	285.88	292.75	0.3759	232.7	271.55	283.39
0.369783	231.98	285.87	292.75	0.37655	232.67	271.52	283.37
0.370683	231.88	285.86	292.74	0.3771	232.64	271.5	283.34
0.371467	231.78	285.86	292.73	0.377717	232.6	271.48	283.32
0.372067	231.72	285.85	292.73	0.378283	232.56	271.46	283.3
0.372633	231.63	285.84	292.72	0.37885	232.53	271.44	283.28
0.37325	231.57	285.84	292.72	0.379433	232.5	271.42	283.26
0.373817	231.5	285.83	292.71	0.380033	232.46	271.4	283.23
0.374417	231.43	285.83	292.71	0.380617	232.43	271.38	283.21
0.375	231.35	285.82	292.7	0.381183	232.4	271.36	283.19
0.375567	231.29	285.81	292.7	0.381817	232.36	271.34	283.17
0.376217	231.22	285.81	292.69	0.3826	232.32	271.31	283.13
0.377	231.12	285.8	292.69	0.383233	232.28	271.29	283.11
0.377617	231.06	285.79	292.68	0.3838	232.25	271.27	283.09
0.3782	230.97	285.79	292.67	0.384367	232.21	271.25	283.07
0.37885	230.91	285.78	292.67	0.38495	232.18	271.23	283.05
0.379433	230.84	285.77	292.66	0.38555	232.15	271.21	283.03
0.380017	230.76	285.77	292.66	0.386133	232.12	271.19	283.01
0.380583	230.7	285.76	292.66	0.386767	232.08	271.16	282.98
0.381183	230.63	285.75	292.65	0.387333	232.05	271.15	282.96
0.381833	230.57	285.75	292.65	0.387917	232.02	271.13	282.94
0.382633	230.47	285.74	292.64	0.38855	231.98	271.11	282.92
0.383233	230.39	285.73	292.64	0.38935	231.94	271.07	282.89
0.3838	230.32	285.73	292.63	0.390217	231.88	271.05	282.85
0.38445	230.24	285.72	292.63	0.390867	231.85	271.03	282.83
0.385033	230.17	285.71	292.62	0.391633	231.8	270.99	282.8
0.38565	230.11	285.71	292.62	0.392283	231.76	270.97	282.77
0.386517	230.01	285.7	292.61	0.392867	231.73	270.95	282.75
0.387333	229.92	285.69	292.61	0.393517	231.69	270.93	282.73
0.387917	229.85	285.68	292.6	0.394167	231.66	270.91	282.7
0.388633	229.77	285.68	292.6	0.39495	231.62	270.88	282.67
0.389333	229.67	285.67	292.59	0.39555	231.59	270.86	282.65
0.389917	229.61	285.66	292.58	0.39655	231.54	270.83	282.61
0.3905	229.54	285.66	292.58	0.397233	231.49	270.8	282.58
0.391367	229.45	285.65	292.57	0.39785	231.46	270.77	282.56
0.391983	229.38	285.64	292.57	0.398433	231.43	270.75	282.54
0.392767	229.29	285.63	292.56	0.399067	231.39	270.73	282.51
0.393417	229.21	285.63	292.55	0.400033	231.34	270.7	282.48
0.3944	229.09	285.62	292.55	0.400867	231.29	270.67	282.45
0.39515	229	285.61	292.54	0.401617	231.25	270.64	282.42
0.395733	228.93	285.6	292.54	0.40225	231.22	270.61	282.4
0.3963	228.87	285.6	292.53	0.402833	231.18	270.59	282.38
0.396883	228.81	285.59	292.53	0.403433	231.15	270.57	282.35
0.397517	228.74	285.58	292.52	0.404017	231.12	270.55	282.33
0.398317	228.65	285.57	292.52	0.404633	231.08	270.53	282.31
0.398883	228.57	285.57	292.51	0.4052	231.05	270.51	282.29
0.399483	228.5	285.56	292.51	0.405767	231.02	270.49	282.26
0.400067	228.44	285.56	292.5	0.4064	230.99	270.47	282.24
0.40065	228.38	285.55	292.5	0.407217	230.95	270.44	282.21
0.401217	228.31	285.54	292.49	0.407783	230.92	270.42	282.19
0.401783	228.25	285.54	292.49	0.408367	230.89	270.4	282.17
0.402417	228.17	285.53	292.48	0.4092	230.84	270.37	282.14
0.402983	228.1	285.53	292.48	0.409833	230.81	270.35	282.12
0.403567	228.04	285.52	292.47	0.410617	230.76	270.32	282.09
0.40425	227.98	285.51	292.47	0.411483	230.72	270.29	282.06
0.405017	227.87	285.5	292.47	0.412183	230.69	270.27	282.04
0.405633	227.8	285.5	292.46	0.412867	230.65	270.24	282
0.406183	227.74	285.49	292.46	0.413517	230.62	270.21	281.98
0.40685	227.66	285.49	292.45	0.414083	230.58	270.2	281.96
0.407417	227.6	285.48	292.45	0.41465	230.55	270.18	281.94
0.408	227.53	285.47	292.45	0.4152	230.52	270.16	281.91
0.408583	227.47	285.47	292.44	0.415833	230.49	270.13	281.89
0.409167	227.41	285.46	292.44	0.4164	230.46	270.11	281.87
0.4098	227.33	285.46	292.43	0.416983	230.43	270.09	281.85
0.4106	227.23	285.45	292.43	0.417633	230.4	270.07	281.83
0.411183	227.17	285.44	292.42	0.4184	230.35	270.04	281.79
0.41175	227.11	285.44	292.42	0.41925	230.31	270.01	281.76
0.412317	227.05	285.43	292.41	0.4199	230.28	269.99	281.74
0.4129	226.98	285.42	292.41	0.420683	230.24	269.96	281.71
0.4135	226.9	285.42	292.4	0.42125	230.21	269.94	281.68
0.414067	226.84	285.41	292.4	0.421817	230.18	269.92	281.66
0.414667	226.78	285.41	292.39	0.422667	230.14	269.89	281.63
0.415267	226.72	285.4	292.39	0.423383	230.1	269.87	281.61
0.415833	226.64	285.39	292.39	0.424133	230.06	269.84	281.57
0.416417	226.58	285.39	292.38	0.424767	230.02	269.82	281.55
0.417033	226.51	285.38	292.38	0.42535	229.99	269.8	281.53
0.417667	226.45	285.38	292.37	0.425933	229.96	269.77	281.5
0.41845	226.36	285.37	292.37	0.42655	229.93	269.75	281.48
0.41905	226.28	285.36	292.37	0.42735	229.89	269.72	281.45
0.419633	226.22	285.36	292.36	0.428	229.85	269.7	281.43
0.42025	226.16	285.35	292.36	0.428567	229.83	269.68	281.41
0.420817	226.09	285.34	292.35	0.429183	229.8	269.66	281.38
0.421467	226.02	285.34	292.35	0.430117	229.75	269.63	281.35
0.42215	225.95	285.33	292.34	0.430917	229.71	269.6	281.32
0.422933	225.86	285.32	292.34	0.431533	229.68	269.57	281.3
0.423483	225.78	285.32	292.33	0.432167	229.65	269.55	281.28
0.424083	225.72	285.31	292.33	0.432933	229.61	269.52	281.24
0.424917	225.63	285.3	292.32	0.433517	229.58	269.5	281.22
0.425567	225.57	285.3	292.32	0.434483	229.53	269.47	281.19
0.426333	225.47	285.29	292.31	0.43525	229.49	269.44	281.16
0.42695	225.4	285.28	292.31	0.435883	229.46	269.42	281.14
0.427533	225.33	285.28	292.3	0.43645	229.43	269.4	281.11
0.428133	225.27	285.27	292.3	0.437067	229.4	269.37	281.09
0.428733	225.21	285.27	292.29	0.437633	229.37	269.35	281.07
0.4293	225.15	285.26	292.29	0.438267	229.34	269.33	281.04
0.429933	225.09	285.25	292.29	0.438883	229.31	269.31	281.02
0.43075	224.98	285.25	292.28	0.439683	229.27	269.28	280.98
0.431333	224.92	285.24	292.27	0.44025	229.24	269.26	280.96
0.432267	224.83	285.23	292.26	0.441233	229.2	269.23	280.93
0.433033	224.74	285.22	292.26	0.441967	229.15	269.2	280.9
0.433883	224.64	285.21	292.25	0.442567	229.12	269.18	280.88
0.434517	224.58	285.21	292.24	0.443133	229.09	269.16	280.85
0.4351	224.51	285.2	292.24	0.443767	229.06	269.13	280.83
0.435783	224.45	285.2	292.23	0.444333	229.04	269.11	280.81
0.436567	224.35	285.19	292.23	0.444983	229	269.09	280.78
0.437117	224.28	285.18	292.22	0.445633	228.97	269.07	280.76
0.438	224.19	285.17	292.21	0.446417	228.93	269.04	280.73
0.43895	224.1	285.16	292.21	0.447017	228.9	269.02	280.7
0.439733	224	285.15	292.2	0.447583	228.87	269	280.68
0.4403	223.94	285.15	292.19	0.448283	228.84	268.97	280.66
0.440883	223.87	285.14	292.19	0.448933	228.81	268.95	280.64
0.441733	223.78	285.13	292.18	0.449717	228.77	268.92	280.6
0.44245	223.72	285.13	292.18	0.450317	228.74	268.9	280.58
0.443217	223.62	285.12	292.17	0.451283	228.7	268.86	280.55
0.444067	223.52	285.11	292.17	0.452017	228.66	268.83	280.52
0.44475	223.46	285.1	292.16	0.452617	228.63	268.81	280.5
0.44565	223.37	285.09	292.16	0.453217	228.6	268.79	280.47
0.446433	223.26	285.08	292.15	0.453767	228.57	268.77	280.45
0.447033	223.2	285.08	292.15	0.454333	228.55	268.75	280.43
0.4476	223.14	285.07	292.14	0.455017	228.51	268.73	280.41
0.448217	223.08	285.06	292.14	0.455667	228.49	268.71	280.38
0.4488	223.01	285.06	292.13	0.45645	228.44	268.67	280.35
0.449633	222.92	285.05	292.13	0.457017	228.41	268.65	280.33
0.450333	222.84	285.04	292.12	0.4576	228.39	268.63	280.3
0.451267	222.75	285.04	292.11	0.45845	228.35	268.6	280.27
0.452033	222.66	285.03	292.11	0.45915	228.32	268.58	280.25
0.452683	222.59	285.02	292.1	0.459917	228.27	268.55	280.22
0.45325	222.53	285.01	292.1	0.460533	228.25	268.53	280.19
0.453917	222.47	285.01	292.09	0.4611	228.22	268.5	280.17
0.45455	222.4	285	292.09	0.461733	228.19	268.48	280.15
0.455333	222.31	284.99	292.08	0.462367	228.16	268.46	280.13
0.45595	222.25	284.99	292.07	0.46315	228.12	268.43	280.1
0.456533	222.19	284.98	292.07	0.463717	228.09	268.41	280.08
0.457167	222.11	284.97	292.06	0.464283	228.06	268.39	280.06
0.45775	222.05	284.97	292.06	0.465133	228.02	268.36	280.03
0.458333	221.99	284.96	292.05	0.465867	227.99	268.34	280.01
0.4589	221.93	284.95	292.05	0.466633	227.95	268.31	279.97
0.4595	221.86	284.95	292.04	0.467233	227.92	268.28	279.95
0.460133	221.8	284.94	292.04	0.467817	227.89	268.26	279.93
0.460933	221.71	284.93	292.03	0.468417	227.86	268.24	279.9
0.461533	221.65	284.93	292.03	0.469083	227.83	268.22	279.88
0.462117	221.59	284.92	292.02	0.469867	227.79	268.19	279.85
0.462683	221.52	284.92	292.02	0.470433	227.77	268.17	279.83
0.463233	221.46	284.91	292.01	0.471	227.74	268.15	279.8
0.463883	221.4	284.9	292.01	0.47185	227.7	268.12	279.77
0.464483	221.34	284.9	292	0.472483	227.67	268.1	279.75
0.465133	221.27	284.89	292	0.473067	227.64	268.08	279.72
0.465783	221.21	284.88	291.99	0.473717	227.61	268.05	279.69
0.466583	221.11	284.87	291.99	0.474283	227.58	268.03	279.67
0.467467	221.02	284.86	291.98	0.474883	227.56	268.01	279.65
0.468083	220.96	284.86	291.97	0.475467	227.53	267.99	279.63
0.46865	220.89	284.85	291.97	0.476033	227.5	267.97	279.61
0.4693	220.83	284.84	291.96	0.4766	227.47	267.95	279.58
0.4701	220.74	284.83	291.95	0.4772	227.45	267.93	279.56
0.470733	220.67	284.83	291.95	0.477783	227.42	267.91	279.54
0.471367	220.61	284.82	291.95	0.478383	227.4	267.89	279.52
0.472183	220.52	284.81	291.94	0.479317	227.35	267.85	279.48
0.472767	220.46	284.81	291.93	0.480083	227.31	267.82	279.45
0.473333	220.4	284.8	291.93	0.4807	227.29	267.8	279.43
0.473967	220.33	284.79	291.92	0.481333	227.26	267.78	279.41
0.47455	220.27	284.79	291.92	0.482133	227.22	267.75	279.38
0.475167	220.21	284.78	291.91	0.482717	227.19	267.73	279.36
0.475867	220.14	284.77	291.91	0.483283	227.16	267.71	279.34
0.476633	220.05	284.76	291.9	0.4839	227.14	267.68	279.32
0.477183	220	284.76	291.9	0.484467	227.11	267.66	279.3
0.47775	219.94	284.75	291.89	0.485083	227.08	267.64	279.27
0.478633	219.85	284.74	291.89	0.48565	227.06	267.62	279.25
0.47935	219.78	284.74	291.88	0.486217	227.03	267.6	279.23
0.4801	219.69	284.73	291.87	0.4868	227	267.58	279.21
0.48075	219.63	284.72	291.87	0.4874	226.98	267.56	279.19
0.48165	219.53	284.71	291.86	0.487967	226.95	267.54	279.17
0.482533	219.44	284.7	291.85	0.48855	226.92	267.52	279.14
0.483317	219.35	284.69	291.85	0.489167	226.9	267.5	279.12
0.483933	219.3	284.69	291.84	0.48995	226.86	267.47	279.08
0.484483	219.22	284.68	291.84	0.490583	226.83	267.44	279.06
0.485067	219.17	284.67	291.83	0.491167	226.81	267.42	279.04
0.485633	219.11	284.67	291.83	0.4918	226.78	267.4	279.01
0.48625	219.05	284.66	291.82	0.49235	226.75	267.38	278.99
0.486833	218.99	284.65	291.82	0.492967	226.73	267.36	278.97
0.487417	218.92	284.65	291.81	0.493533	226.7	267.33	278.95
0.487983	218.86	284.64	291.81	0.494183	226.67	267.31	278.92
0.488567	218.81	284.63	291.8	0.494833	226.65	267.29	278.9
0.489483	218.72	284.62	291.8	0.495617	226.61	267.26	278.87
0.490367	218.63	284.62	291.79	0.496267	226.58	267.24	278.84
0.49115	218.55	284.61	291.79	0.496833	226.55	267.22	278.82
0.491717	218.48	284.6	291.78	0.497467	226.52	267.19	278.79
0.492283	218.42	284.6	291.78	0.498033	226.5	267.17	278.77
0.492883	218.36	284.59	291.77	0.498617	226.47	267.15	278.75
0.49345	218.3	284.58	291.77	0.499467	226.44	267.12	278.72
0.494067	218.25	284.58	291.77	0.500033	226.41	267.1	278.7
0.494633	218.17	284.57	291.76	0.5009	226.38	267.07	278.67
0.495267	218.12	284.56	291.76	0.501533	226.34	267.05	278.65
0.495817	218.06	284.56	291.75	0.502317	226.31	267.02	278.61
0.496417	218	284.55	291.75	0.5029	226.28	267	278.59
0.497067	217.95	284.55	291.75	0.50345	226.26	266.97	278.57
0.497833	217.85	284.54	291.74	0.504317	226.22	266.94	278.54
0.498683	217.76	284.53	291.73	0.505017	226.2	266.92	278.52
0.499333	217.7	284.52	291.73	0.505767	226.16	266.89	278.48
0.5001	217.62	284.51	291.72	0.50635	226.13	266.87	278.46
0.500967	217.53	284.51	291.71	0.506917	226.11	266.85	278.44
0.501617	217.47	284.5	291.71	0.5076	226.08	266.83	278.41
0.502183	217.4	284.49	291.7	0.508267	226.05	266.81	278.39
0.502833	217.35	284.49	291.7	0.509033	226.02	266.77	278.35
0.503617	217.26	284.48	291.69	0.509683	225.99	266.75	278.33
0.504283	217.19	284.47	291.68	0.51025	225.96	266.73	278.31
0.504917	217.13	284.46	291.68	0.510933	225.93	266.7	278.28
0.5057	217.05	284.46	291.67	0.5116	225.91	266.68	278.26
0.5063	216.99	284.45	291.66	0.512383	225.87	266.65	278.22
0.506867	216.92	284.44	291.66	0.513033	225.85	266.63	278.19
0.507517	216.86	284.44	291.65	0.5136	225.82	266.6	278.17
0.508083	216.81	284.43	291.65	0.514217	225.8	266.58	278.15
0.5087	216.74	284.42	291.64	0.514883	225.77	266.56	278.13
0.509367	216.68	284.42	291.63	0.515633	225.73	266.53	278.1
0.510133	216.6	284.41	291.63	0.516233	225.71	266.51	278.07
0.51075	216.54	284.4	291.62	0.5172	225.67	266.48	278.04
0.511717	216.44	284.39	291.61	0.517983	225.64	266.45	278.01
0.51245	216.36	284.38	291.6	0.518583	225.61	266.42	277.98
0.5131	216.3	284.38	291.6	0.519167	225.58	266.4	277.96
0.513667	216.24	284.37	291.59	0.5198	225.56	266.38	277.94
0.514233	216.17	284.36	291.59	0.520717	225.52	266.34	277.9
0.5152	216.09	284.35	291.58	0.521617	225.48	266.31	277.87
0.5161	216.01	284.34	291.58	0.522383	225.44	266.28	277.84
0.516883	215.91	284.33	291.57	0.522983	225.42	266.26	277.82
0.517483	215.85	284.33	291.57	0.523967	225.38	266.23	277.79
0.518483	215.77	284.32	291.56	0.524683	225.34	266.2	277.75
0.51925	215.67	284.31	291.56	0.525317	225.32	266.17	277.73
0.5198	215.61	284.3	291.55	0.525883	225.29	266.15	277.71
0.52075	215.53	284.29	291.54	0.526517	225.26	266.13	277.68
0.5215	215.45	284.28	291.54	0.527083	225.24	266.11	277.66
0.5221	215.39	284.28	291.53	0.527667	225.22	266.09	277.64
0.52275	215.34	284.27	291.53	0.52835	225.19	266.07	277.62
0.523533	215.24	284.26	291.52	0.529117	225.15	266.03	277.59
0.524117	215.18	284.25	291.51	0.529967	225.12	266	277.55
0.524683	215.13	284.25	291.51	0.530617	225.09	265.98	277.53
0.52525	215.07	284.24	291.5	0.531367	225.06	265.95	277.5
0.52585	215.02	284.23	291.5	0.53195	225.04	265.93	277.48
0.5267	214.93	284.23	291.49	0.532517	225.01	265.91	277.45
0.527417	214.88	284.22	291.49	0.533367	224.98	265.88	277.42
0.528183	214.78	284.21	291.48	0.534083	224.96	265.86	277.4
0.5288	214.72	284.2	291.47	0.534833	224.92	265.83	277.36
0.529367	214.66	284.2	291.47	0.535417	224.89	265.81	277.34
0.52995	214.6	284.19	291.46	0.535983	224.87	265.79	277.32
0.530617	214.54	284.18	291.46	0.536683	224.84	265.76	277.29
0.531383	214.46	284.17	291.45	0.537333	224.82	265.74	277.27
0.532	214.41	284.17	291.45	0.5381	224.79	265.71	277.24
0.53255	214.35	284.16	291.44	0.538667	224.76	265.69	277.22
0.533183	214.28	284.15	291.44	0.539233	224.74	265.67	277.2
0.533767	214.23	284.15	291.43	0.540117	224.7	265.64	277.16
0.534367	214.17	284.14	291.43	0.540817	224.68	265.62	277.14
0.53495	214.1	284.13	291.42	0.541583	224.65	265.58	277.11
0.5358	214.02	284.12	291.41	0.5422	224.62	265.56	277.08
0.536367	213.97	284.12	291.41	0.542767	224.59	265.54	277.06
0.536933	213.91	284.11	291.4	0.543383	224.57	265.51	277.04
0.53755	213.86	284.1	291.39	0.544033	224.55	265.49	277.01
0.538467	213.77	284.09	291.39	0.5448	224.52	265.46	276.98
0.53925	213.68	284.08	291.38	0.545383	224.49	265.44	276.95
0.5401	213.6	284.07	291.37	0.545933	224.46	265.42	276.93
0.540733	213.54	284.06	291.36	0.546817	224.43	265.39	276.9
0.541517	213.46	284.05	291.36	0.547533	224.41	265.37	276.88
0.542167	213.39	284.04	291.35	0.548283	224.37	265.33	276.85
0.542733	213.34	284.04	291.35	0.548883	224.34	265.31	276.82
0.543367	213.28	284.03	291.34	0.549833	224.31	265.28	276.79
0.544	213.23	284.02	291.34	0.550717	224.28	265.25	276.76
0.544817	213.13	284.01	291.33	0.551483	224.24	265.22	276.73
0.545417	213.08	284.01	291.33	0.5521	224.21	265.2	276.71
0.545983	213.02	284	291.33	0.552967	224.18	265.16	276.68
0.546633	212.95	283.99	291.32	0.553767	224.14	265.13	276.65
0.547217	212.9	283.98	291.32	0.554433	224.11	265.11	276.62
0.54785	212.85	283.98	291.31	0.555017	224.09	265.09	276.6
0.548517	212.78	283.97	291.31	0.555617	224.07	265.07	276.58
0.549283	212.7	283.96	291.3	0.556467	224.03	265.04	276.55
0.549867	212.64	283.95	291.3	0.5573	224	265.01	276.52
0.55045	212.59	283.95	291.29	0.5579	223.97	264.99	276.49
0.55105	212.53	283.94	291.29	0.5586	223.95	264.97	276.47
0.551617	212.47	283.94	291.28	0.5594	223.91	264.93	276.44
0.552217	212.41	283.93	291.28	0.560033	223.89	264.91	276.41
0.552783	212.36	283.92	291.27	0.5606	223.86	264.89	276.39
0.553383	212.31	283.92	291.27	0.561233	223.83	264.87	276.36
0.55395	212.25	283.91	291.26	0.561867	223.81	264.85	276.34
0.554567	212.18	283.9	291.25	0.5627	223.78	264.81	276.31
0.555217	212.13	283.9	291.25	0.56325	223.75	264.79	276.29
0.556	212.05	283.89	291.24	0.563817	223.73	264.77	276.27
0.55685	211.97	283.88	291.23	0.564383	223.71	264.75	276.25
0.5575	211.92	283.87	291.22	0.56495	223.68	264.73	276.22
0.5583	211.82	283.86	291.21	0.565817	223.65	264.7	276.19
0.558917	211.77	283.86	291.21	0.566467	223.62	264.68	276.17
0.559517	211.71	283.85	291.2	0.567033	223.6	264.65	276.14
0.5601	211.65	283.84	291.2	0.56765	223.57	264.63	276.12
0.560667	211.59	283.84	291.19	0.568217	223.55	264.61	276.1
0.561267	211.54	283.83	291.19	0.56885	223.53	264.59	276.08
0.561917	211.49	283.82	291.18	0.569783	223.49	264.56	276.04
0.562683	211.41	283.81	291.18	0.57055	223.46	264.53	276.01
0.563267	211.35	283.81	291.17	0.571183	223.43	264.5	275.99
0.5642	211.26	283.8	291.16	0.57175	223.41	264.48	275.97
0.564983	211.18	283.79	291.16	0.572417	223.38	264.46	275.94
0.565567	211.12	283.78	291.15	0.5731	223.36	264.44	275.92
0.566483	211.04	283.77	291.15	0.573867	223.32	264.4	275.89
0.56725	210.96	283.76	291.14	0.574433	223.3	264.38	275.86
0.5681	210.88	283.75	291.13	0.575	223.28	264.36	275.84
0.568733	210.83	283.74	291.13	0.575867	223.24	264.33	275.81
0.569317	210.77	283.74	291.13	0.5765	223.22	264.31	275.79
0.56995	210.71	283.73	291.12	0.577067	223.19	264.29	275.77
0.570767	210.63	283.72	291.12	0.577717	223.17	264.27	275.75
0.571383	210.57	283.71	291.11	0.578667	223.13	264.23	275.71
0.572017	210.51	283.71	291.11	0.57945	223.1	264.2	275.68
0.5728	210.43	283.7	291.1	0.580117	223.07	264.18	275.65
0.5734	210.38	283.69	291.1	0.580683	223.05	264.16	275.63
0.574317	210.3	283.68	291.09	0.581317	223.03	264.14	275.61
0.5749	210.24	283.68	291.09	0.581867	223	264.12	275.59
0.575533	210.17	283.67	291.08	0.582467	222.98	264.1	275.57
0.57635	210.09	283.66	291.08	0.583083	222.96	264.07	275.54
0.576983	210.04	283.66	291.07	0.583983	222.92	264.04	275.51
0.5776	209.99	283.65	291.07	0.584833	222.89	264.01	275.47
0.5784	209.91	283.64	291.06	0.585533	222.86	263.99	275.45
0.579	209.84	283.64	291.05	0.5863	222.83	263.96	275.42
0.579567	209.79	283.63	291.05	0.5869	222.81	263.94	275.4
0.5802	209.73	283.62	291.04	0.587467	222.79	263.91	275.37
0.580767	209.68	283.62	291.03	0.588033	222.76	263.89	275.35
0.58135	209.62	283.61	291.03	0.5887	222.74	263.87	275.33
0.581917	209.56	283.61	291.02	0.589467	222.71	263.84	275.3
0.582567	209.51	283.6	291.02	0.59005	222.69	263.82	275.28
0.5832	209.46	283.59	291.01	0.590617	222.66	263.8	275.26
0.584	209.37	283.58	291	0.59145	222.63	263.77	275.22
0.58485	209.29	283.57	291	0.5921	222.61	263.75	275.2
0.5855	209.24	283.57	290.99	0.592883	222.58	263.72	275.17
0.586267	209.16	283.56	290.98	0.593533	222.55	263.69	275.15
0.586917	209.09	283.55	290.98	0.5941	222.53	263.67	275.12
0.587467	209.04	283.55	290.97	0.5947	222.51	263.65	275.1
0.58815	208.99	283.54	290.97	0.595267	222.48	263.63	275.08
0.588767	208.93	283.53	290.96	0.595883	222.46	263.61	275.05
0.589567	208.84	283.52	290.96	0.5965	222.44	263.59	275.03
0.590217	208.79	283.52	290.95	0.5973	222.41	263.56	275
0.590783	208.74	283.51	290.95	0.598167	222.37	263.53	274.96
0.5914	208.67	283.5	290.94	0.598817	222.35	263.51	274.94
0.591967	208.62	283.5	290.94	0.5996	222.32	263.48	274.91
0.592567	208.57	283.49	290.94	0.600183	222.3	263.46	274.89
0.593117	208.52	283.48	290.93	0.601133	222.26	263.42	274.85
0.593733	208.45	283.48	290.93	0.601867	222.23	263.39	274.82
0.594367	208.4	283.47	290.93	0.602483	222.21	263.37	274.79
0.595167	208.32	283.46	290.92	0.60305	222.18	263.35	274.77
0.595783	208.27	283.45	290.92	0.603633	222.16	263.33	274.75
0.596333	208.22	283.45	290.91	0.6042	222.14	263.31	274.73
0.596967	208.15	283.44	290.91	0.604883	222.12	263.28	274.7
0.59755	208.1	283.44	290.9	0.6055	222.09	263.26	274.68
0.598133	208.05	283.43	290.9	0.606317	222.06	263.23	274.65
0.5987	208	283.42	290.89	0.606917	222.04	263.21	274.62
0.599333	207.93	283.42	290.89	0.6075	222.01	263.19	274.6
0.599983	207.88	283.41	290.88	0.608117	221.99	263.16	274.58
0.600767	207.81	283.4	290.87	0.6087	221.97	263.14	274.56
0.601333	207.75	283.4	290.87	0.609267	221.95	263.12	274.53
0.601917	207.7	283.39	290.86	0.609833	221.93	263.1	274.51
0.60275	207.63	283.38	290.85	0.610417	221.9	263.08	274.49
0.6034	207.56	283.38	290.85	0.611117	221.88	263.06	274.47
0.603983	207.51	283.37	290.84	0.611883	221.85	263.02	274.44
0.60465	207.44	283.36	290.84	0.61245	221.83	263	274.42
0.6055	207.37	283.36	290.83	0.613033	221.81	262.98	274.39
0.606267	207.29	283.35	290.82	0.613667	221.78	262.96	274.37
0.606883	207.24	283.34	290.82	0.61425	221.76	262.94	274.35
0.607833	207.16	283.33	290.81	0.614833	221.74	262.91	274.32
0.60855	207.08	283.32	290.8	0.615433	221.72	262.89	274.3
0.609133	207.03	283.31	290.79	0.616	221.7	262.87	274.28
0.610083	206.95	283.31	290.79	0.616633	221.67	262.85	274.26
0.61085	206.86	283.3	290.78	0.617433	221.64	262.82	274.23
0.611483	206.81	283.29	290.77	0.618	221.62	262.8	274.21
0.61205	206.76	283.28	290.77	0.618933	221.59	262.77	274.18
0.612667	206.69	283.28	290.76	0.619733	221.55	262.74	274.14
0.613233	206.64	283.27	290.76	0.6206	221.52	262.71	274.11
0.613833	206.59	283.26	290.75	0.621333	221.5	262.69	274.09
0.614483	206.54	283.26	290.75	0.622083	221.46	262.65	274.05
0.615267	206.45	283.25	290.74	0.62265	221.44	262.63	274.03
0.615867	206.4	283.24	290.73	0.623217	221.42	262.61	274
0.616417	206.34	283.23	290.73	0.623883	221.39	262.59	273.98
0.617083	206.28	283.23	290.72	0.624533	221.37	262.57	273.96
0.618017	206.2	283.22	290.72	0.625317	221.34	262.54	273.92
0.618817	206.13	283.21	290.71	0.625983	221.31	262.51	273.9
0.619417	206.07	283.2	290.7	0.626983	221.28	262.48	273.86
0.620067	206.01	283.2	290.7	0.62775	221.25	262.45	273.82
0.62085	205.93	283.19	290.69	0.628333	221.23	262.42	273.8
0.621717	205.86	283.18	290.68	0.628967	221.2	262.4	273.78
0.622367	205.81	283.17	290.68	0.629767	221.17	262.37	273.75
0.622933	205.74	283.16	290.67	0.630633	221.14	262.34	273.72
0.6236	205.69	283.16	290.67	0.63125	221.12	262.32	273.7
0.624533	205.61	283.15	290.66	0.632033	221.09	262.29	273.66
0.6253	205.52	283.14	290.65	0.6327	221.06	262.26	273.64
0.625883	205.47	283.13	290.65	0.633733	221.03	262.23	273.6
0.62645	205.42	283.12	290.64	0.634567	221	262.2	273.57
0.6273	205.35	283.11	290.63	0.635367	220.96	262.16	273.54
0.627917	205.3	283.11	290.63	0.63595	220.94	262.14	273.51
0.628517	205.23	283.1	290.62	0.6365	220.92	262.12	273.49
0.62915	205.18	283.09	290.62	0.637367	220.89	262.09	273.45
0.629967	205.1	283.08	290.61	0.638033	220.87	262.07	273.43
0.630567	205.04	283.08	290.6	0.638767	220.83	262.04	273.4
0.6312	204.99	283.07	290.6	0.63965	220.8	262.01	273.37
0.632	204.91	283.06	290.59	0.64035	220.78	261.98	273.34
0.6326	204.86	283.06	290.59	0.6411	220.75	261.95	273.31
0.633167	204.81	283.05	290.58	0.641667	220.73	261.93	273.29
0.633817	204.75	283.04	290.58	0.642267	220.71	261.91	273.27
0.634367	204.7	283.04	290.57	0.642867	220.69	261.89	273.25
0.635	204.64	283.03	290.56	0.643483	220.67	261.87	273.22
0.635683	204.58	283.02	290.56	0.644283	220.63	261.84	273.19
0.636467	204.51	283.01	290.55	0.644883	220.61	261.81	273.17
0.637067	204.46	283.01	290.54	0.64545	220.59	261.79	273.15
0.637633	204.4	283	290.54	0.646317	220.56	261.76	273.12
0.638217	204.34	282.99	290.53	0.64695	220.54	261.74	273.1
0.6388	204.29	282.99	290.53	0.647733	220.51	261.71	273.07
0.6394	204.24	282.98	290.52	0.648383	220.48	261.68	273.04
0.639967	204.19	282.97	290.52	0.649367	220.45	261.65	273.01
0.6406	204.13	282.97	290.51	0.650133	220.42	261.62	272.97
0.641283	204.08	282.96	290.51	0.650717	220.4	261.59	272.95
0.64205	204	282.95	290.5	0.651367	220.38	261.57	272.93
0.642633	203.95	282.94	290.49	0.652167	220.35	261.54	272.9
0.643583	203.88	282.93	290.49	0.652767	220.33	261.52	272.87
0.644367	203.79	282.92	290.48	0.653317	220.31	261.5	272.85
0.644983	203.73	282.91	290.47	0.653983	220.28	261.47	272.83
0.64555	203.68	282.91	290.47	0.654533	220.26	261.45	272.81
0.646183	203.63	282.9	290.46	0.65515	220.24	261.43	272.79
0.646883	203.58	282.89	290.46	0.6557	220.22	261.41	272.77
0.647633	203.49	282.88	290.45	0.656283	220.2	261.39	272.74
0.648217	203.44	282.88	290.45	0.65685	220.18	261.37	272.72
0.6488	203.39	282.87	290.44	0.657417	220.16	261.35	272.7
0.64965	203.32	282.86	290.43	0.658083	220.14	261.33	272.68
0.650383	203.27	282.85	290.43	0.658867	220.11	261.3	272.65
0.651133	203.18	282.84	290.42	0.659433	220.09	261.28	272.62
0.65175	203.13	282.84	290.41	0.660017	220.07	261.25	272.6
0.652317	203.08	282.83	290.41	0.6606	220.04	261.23	272.58
0.652917	203.03	282.82	290.4	0.661167	220.02	261.21	272.56
0.653533	202.97	282.82	290.4	0.662	219.99	261.18	272.53
0.65435	202.89	282.81	290.39	0.662717	219.97	261.16	272.51
0.654967	202.84	282.8	290.39	0.663467	219.94	261.13	272.47
0.655533	202.79	282.79	290.38	0.66405	219.92	261.11	272.45
0.656183	202.73	282.79	290.38	0.664617	219.9	261.09	272.43
0.65675	202.68	282.78	290.37	0.665267	219.88	261.06	272.4
0.657383	202.62	282.77	290.36	0.665917	219.86	261.04	272.38
0.658	202.57	282.77	290.36	0.666683	219.82	261.01	272.35
0.658817	202.49	282.76	290.35	0.667283	219.8	260.99	272.33
0.659383	202.44	282.75	290.34	0.66825	219.77	260.96	272.29
0.659933	202.4	282.74	290.34	0.668967	219.74	260.92	272.26
0.6608	202.32	282.74	290.33	0.6696	219.72	260.9	272.23
0.66145	202.27	282.73	290.32	0.670183	219.69	260.88	272.21
0.662217	202.2	282.72	290.32	0.67075	219.67	260.86	272.19
0.662817	202.14	282.71	290.31	0.671317	219.65	260.84	272.17
0.663367	202.09	282.71	290.3	0.671983	219.63	260.82	272.14
0.664233	202.01	282.7	290.3	0.672617	219.61	260.8	272.12
0.664933	201.96	282.69	290.29	0.673417	219.58	260.76	272.09
0.665683	201.88	282.68	290.28	0.673967	219.56	260.74	272.07
0.666317	201.83	282.67	290.28	0.67455	219.54	260.72	272.05
0.666883	201.78	282.66	290.27	0.6754	219.51	260.69	272.01
0.667467	201.73	282.66	290.27	0.676133	219.49	260.67	271.99
0.668117	201.68	282.65	290.26	0.676867	219.45	260.64	271.95
0.6689	201.59	282.64	290.26	0.67745	219.43	260.61	271.93
0.669517	201.54	282.63	290.25	0.678017	219.41	260.59	271.91
0.670083	201.49	282.63	290.25	0.678617	219.39	260.57	271.89
0.670733	201.43	282.62	290.24	0.679267	219.37	260.55	271.86
0.671283	201.38	282.61	290.24	0.680067	219.34	260.52	271.83
0.671917	201.33	282.61	290.24	0.680667	219.32	260.5	271.81
0.672483	201.27	282.6	290.23	0.681567	219.29	260.46	271.78
0.673067	201.21	282.59	290.23	0.68235	219.26	260.43	271.74
0.673717	201.15	282.59	290.23	0.683	219.24	260.41	271.72
0.6745	201.08	282.58	290.22	0.683567	219.22	260.39	271.7
0.675333	201	282.57	290.21	0.6842	219.2	260.36	271.67
0.675967	200.94	282.56	290.21	0.684767	219.18	260.34	271.65
0.676767	200.87	282.55	290.2	0.685317	219.16	260.32	271.63
0.67735	200.81	282.55	290.2	0.6859	219.14	260.3	271.61
0.677933	200.75	282.54	290.19	0.6865	219.12	260.28	271.58
0.678533	200.7	282.54	290.19	0.687117	219.1	260.26	271.56
0.6791	200.65	282.53	290.18	0.687683	219.08	260.23	271.54
0.679683	200.6	282.52	290.17	0.688333	219.06	260.21	271.52
0.68025	200.55	282.52	290.17	0.689083	219.03	260.18	271.49
0.680933	200.48	282.51	290.16	0.68965	219.01	260.16	271.47
0.681583	200.43	282.51	290.15	0.69025	218.99	260.14	271.45
0.68235	200.36	282.5	290.14	0.6911	218.96	260.11	271.41
0.682967	200.29	282.49	290.14	0.6918	218.94	260.09	271.39
0.68395	200.22	282.48	290.13	0.69255	218.91	260.05	271.36
0.684717	200.14	282.47	290.12	0.69315	218.89	260.03	271.34
0.68535	200.08	282.46	290.11	0.693717	218.87	260.01	271.32
0.6859	200.03	282.46	290.11	0.694367	218.84	259.99	271.29
0.6865	199.98	282.45	290.1	0.694983	218.82	259.97	271.27
0.68715	199.93	282.44	290.1	0.695783	218.79	259.93	271.24
0.687967	199.85	282.43	290.09	0.69635	218.77	259.91	271.21
0.688567	199.8	282.43	290.08	0.696933	218.75	259.89	271.19
0.689433	199.72	282.42	290.08	0.697783	218.72	259.86	271.15
0.690233	199.65	282.41	290.07	0.6985	218.71	259.84	271.13
0.690867	199.59	282.4	290.06	0.69925	218.67	259.81	271.1
0.691433	199.54	282.4	290.06	0.69985	218.65	259.78	271.07
0.692083	199.49	282.39	290.05	0.700417	218.63	259.76	271.05
0.69275	199.43	282.38	290.05	0.701067	218.61	259.74	271.03
0.693533	199.36	282.37	290.04	0.7017	218.59	259.72	271.01
0.694367	199.28	282.36	290.03	0.7025	218.56	259.69	270.97
0.695083	199.24	282.36	290.03	0.70315	218.54	259.66	270.95
0.6958	199.16	282.35	290.02	0.70415	218.51	259.62	270.91
0.69635	199.11	282.34	290.02	0.705033	218.48	259.59	270.88
0.696933	199.07	282.33	290.01	0.705833	218.45	259.56	270.84
0.697533	199.01	282.33	290.01	0.7064	218.43	259.54	270.82
0.698517	198.93	282.32	290	0.706967	218.41	259.52	270.8
0.699267	198.86	282.31	289.99	0.707817	218.38	259.49	270.77
0.6999	198.8	282.3	289.98	0.70845	218.36	259.47	270.75
0.700583	198.75	282.29	289.98	0.709017	218.34	259.44	270.72
0.70135	198.68	282.28	289.97	0.709667	218.32	259.42	270.7
0.701933	198.63	282.28	289.96	0.710483	218.29	259.39	270.67
0.702517	198.58	282.27	289.96	0.7111	218.27	259.37	270.64
0.7031	198.52	282.27	289.95	0.711767	218.25	259.35	270.62
0.7041	198.45	282.26	289.94	0.71255	218.21	259.31	270.59
0.70485	198.38	282.25	289.93	0.7134	218.19	259.28	270.56
0.705683	198.31	282.24	289.93	0.714117	218.17	259.26	270.54
0.7064	198.25	282.23	289.92	0.714867	218.14	259.23	270.5
0.707267	198.18	282.22	289.91	0.7155	218.11	259.21	270.48
0.70805	198.11	282.21	289.9	0.716083	218.1	259.18	270.46
0.70865	198.05	282.2	289.9	0.716667	218.08	259.16	270.43
0.709217	198	282.2	289.9	0.717517	218.05	259.13	270.4
0.709883	197.95	282.19	289.89	0.718083	218.03	259.11	270.38
0.71045	197.89	282.18	289.89	0.718667	218	259.09	270.35
0.711033	197.85	282.18	289.88	0.719217	217.98	259.07	270.33
0.7116	197.8	282.17	289.88	0.719867	217.96	259.05	270.3
0.712217	197.75	282.16	289.87	0.720417	217.94	259.03	270.28
0.712867	197.7	282.16	289.87	0.721033	217.92	259	270.26
0.71365	197.62	282.15	289.86	0.7216	217.9	258.98	270.24
0.714283	197.57	282.14	289.86	0.722233	217.88	258.96	270.21
0.715283	197.5	282.13	289.85	0.72315	217.85	258.93	270.18
0.716033	197.42	282.12	289.84	0.724067	217.82	258.89	270.15
0.716667	197.37	282.11	289.84	0.72485	217.79	258.86	270.12
0.717233	197.33	282.11	289.83	0.7255	217.77	258.84	270.1
0.717817	197.27	282.1	289.83	0.726067	217.75	258.82	270.08
0.718483	197.22	282.09	289.82	0.726783	217.72	258.79	270.06
0.71925	197.15	282.09	289.81	0.727433	217.7	258.77	270.04
0.719883	197.1	282.08	289.8	0.728183	217.67	258.74	270
0.720433	197.05	282.07	289.8	0.728767	217.65	258.72	269.98
0.72105	196.99	282.07	289.79	0.729333	217.63	258.7	269.96
0.721633	196.95	282.06	289.79	0.730183	217.6	258.67	269.93
0.722233	196.9	282.05	289.78	0.730917	217.58	258.65	269.91
0.7228	196.85	282.05	289.77	0.731683	217.55	258.62	269.87
0.723417	196.79	282.04	289.77	0.7323	217.53	258.59	269.85
0.72405	196.75	282.03	289.76	0.733033	217.51	258.57	269.83
0.72485	196.68	282.02	289.75	0.7338	217.48	258.54	269.79
0.72545	196.63	282.02	289.75	0.73445	217.46	258.52	269.76
0.72635	196.56	282.01	289.74	0.735017	217.44	258.5	269.74
0.72695	196.5	282	289.73	0.735583	217.42	258.47	269.72
0.727567	196.44	281.99	289.73	0.736167	217.4	258.45	269.7
0.728533	196.37	281.98	289.72	0.73685	217.38	258.43	269.67
0.729317	196.3	281.97	289.71	0.7375	217.35	258.41	269.65
0.73	196.24	281.96	289.71	0.738267	217.33	258.38	269.61
0.730567	196.2	281.96	289.7	0.73885	217.31	258.36	269.59
0.731183	196.14	281.95	289.7	0.739417	217.29	258.33	269.57
0.73175	196.09	281.94	289.7	0.740267	217.26	258.3	269.53
0.73235	196.05	281.94	289.69	0.7409	217.25	258.28	269.51
0.733017	196	281.93	289.68	0.741467	217.22	258.26	269.48
0.733833	195.92	281.92	289.68	0.742117	217.2	258.24	269.46
0.73445	195.87	281.91	289.67	0.74295	217.18	258.2	269.42
0.735417	195.8	281.91	289.66	0.743583	217.15	258.18	269.4
0.736167	195.72	281.9	289.65	0.74425	217.13	258.16	269.37
0.7368	195.67	281.89	289.65	0.745017	217.1	258.13	269.34
0.73735	195.62	281.88	289.64	0.745667	217.08	258.1	269.32
0.73795	195.58	281.88	289.64	0.746233	217.06	258.08	269.3
0.738583	195.53	281.87	289.63	0.746933	217.04	258.05	269.27
0.73935	195.45	281.86	289.63	0.747567	217.02	258.03	269.25
0.74	195.4	281.85	289.62	0.748367	216.99	258	269.22
0.74055	195.35	281.85	289.62	0.749083	216.96	257.97	269.2
0.741117	195.31	281.84	289.61	0.74965	216.94	257.95	269.18
0.742017	195.23	281.83	289.61	0.75025	216.93	257.93	269.16
0.742833	195.15	281.82	289.6	0.75095	216.91	257.9	269.13
0.74345	195.11	281.82	289.59	0.751733	216.87	257.87	269.1
0.744017	195.06	281.81	289.59	0.752333	216.86	257.85	269.08
0.744617	195.01	281.8	289.59	0.7529	216.84	257.83	269.05
0.745183	194.97	281.8	289.58	0.753483	216.82	257.81	269.03
0.745833	194.91	281.79	289.58	0.75405	216.8	257.79	269.01
0.746467	194.86	281.78	289.57	0.754633	216.78	257.76	268.99
0.74725	194.79	281.78	289.56	0.755217	216.76	257.74	268.97
0.747883	194.73	281.77	289.56	0.755783	216.74	257.72	268.95
0.748867	194.66	281.76	289.55	0.756367	216.72	257.7	268.93
0.749633	194.59	281.75	289.54	0.756933	216.71	257.68	268.9
0.750233	194.53	281.75	289.54	0.757567	216.69	257.66	268.88
0.7508	194.49	281.74	289.53	0.758367	216.66	257.63	268.85
0.751417	194.44	281.73	289.53	0.759233	216.63	257.6	268.81
0.752067	194.39	281.73	289.52	0.7599	216.61	257.57	268.79
0.752833	194.31	281.72	289.52	0.760667	216.58	257.54	268.76
0.753467	194.27	281.71	289.51	0.761317	216.56	257.52	268.74
0.754033	194.22	281.71	289.5	0.761883	216.54	257.5	268.71
0.75465	194.16	281.7	289.5	0.762517	216.52	257.48	268.69
0.755217	194.12	281.69	289.49	0.763083	216.5	257.46	268.67
0.755783	194.07	281.69	289.49	0.763633	216.48	257.44	268.65
0.756383	194.02	281.68	289.48	0.764217	216.46	257.42	268.62
0.756983	193.98	281.67	289.48	0.764783	216.44	257.39	268.6
0.75765	193.92	281.67	289.47	0.765467	216.42	257.37	268.58
0.758433	193.85	281.66	289.46	0.766233	216.4	257.34	268.54
0.759033	193.8	281.65	289.46	0.766817	216.38	257.32	268.52
0.759617	193.76	281.65	289.45	0.767383	216.36	257.3	268.5
0.760217	193.7	281.64	289.45	0.76795	216.34	257.28	268.48
0.7608	193.65	281.63	289.44	0.768533	216.33	257.25	268.46
0.761383	193.6	281.63	289.44	0.769383	216.3	257.22	268.43
0.76195	193.55	281.62	289.43	0.7701	216.28	257.2	268.41
0.7626	193.5	281.61	289.43	0.77085	216.25	257.17	268.37
0.76325	193.45	281.61	289.42	0.771467	216.23	257.15	268.35
0.764	193.38	281.6	289.41	0.772033	216.21	257.13	268.33
0.764633	193.33	281.59	289.41	0.772667	216.19	257.1	268.3
0.7652	193.28	281.59	289.4	0.7733	216.17	257.08	268.28
0.765817	193.22	281.58	289.4	0.774083	216.14	257.05	268.25
0.766383	193.17	281.57	289.39	0.774717	216.12	257.03	268.22
0.766967	193.13	281.57	289.39	0.7753	216.1	257.01	268.2
0.76755	193.08	281.56	289.38	0.775983	216.08	256.98	268.17
0.7682	193.02	281.55	289.38	0.77665	216.06	256.96	268.15
0.76885	192.97	281.55	289.37	0.777417	216.03	256.93	268.12
0.76965	192.89	281.54	289.36	0.778033	216.01	256.91	268.1
0.770267	192.84	281.53	289.36	0.779033	215.99	256.87	268.06
0.77125	192.77	281.52	289.35	0.779783	215.95	256.84	268.03
0.772017	192.7	281.51	289.34	0.7804	215.94	256.82	268
0.772583	192.64	281.51	289.34	0.780967	215.92	256.8	267.98
0.773167	192.59	281.5	289.33	0.781533	215.9	256.77	267.96
0.7738	192.55	281.49	289.33	0.782183	215.88	256.75	267.94
0.774467	192.49	281.49	289.32	0.782967	215.85	256.72	267.91
0.775233	192.42	281.48	289.31	0.783567	215.83	256.7	267.88
0.77585	192.37	281.47	289.31	0.784567	215.81	256.67	267.85
0.776417	192.33	281.47	289.3	0.785283	215.78	256.64	267.82
0.777033	192.27	281.46	289.29	0.785917	215.76	256.61	267.8
0.777583	192.22	281.45	289.29	0.7865	215.74	256.59	267.77
0.778217	192.17	281.45	289.28	0.787067	215.72	256.57	267.75
0.778783	192.13	281.44	289.28	0.78765	215.7	256.55	267.73
0.779383	192.07	281.43	289.27	0.788283	215.68	256.53	267.71
0.780033	192.02	281.43	289.27	0.78895	215.66	256.5	267.69
0.780833	191.95	281.42	289.26	0.789717	215.63	256.47	267.66
0.781683	191.89	281.41	289.25	0.790283	215.61	256.45	267.64
0.782317	191.84	281.4	289.25	0.790833	215.59	256.43	267.62
0.782917	191.78	281.4	289.24	0.791717	215.56	256.4	267.59
0.78355	191.72	281.39	289.23	0.792433	215.54	256.38	267.57
0.784383	191.66	281.38	289.23	0.7932	215.51	256.35	267.53
0.785	191.61	281.37	289.22	0.793833	215.49	256.32	267.51
0.785633	191.56	281.37	289.22	0.794467	215.47	256.3	267.49
0.786433	191.5	281.36	289.21	0.795267	215.44	256.27	267.46
0.787283	191.43	281.35	289.2	0.795833	215.42	256.25	267.43
0.787917	191.37	281.34	289.2	0.796417	215.4	256.23	267.41
0.7887	191.3	281.33	289.19	0.797267	215.38	256.2	267.38
0.789317	191.26	281.33	289.18	0.797933	215.36	256.18	267.35
0.7899	191.21	281.32	289.18	0.7987	215.33	256.15	267.32
0.79055	191.15	281.31	289.17	0.799333	215.31	256.12	267.29
0.791217	191.11	281.31	289.17	0.7999	215.29	256.1	267.27
0.792	191.04	281.3	289.16	0.800517	215.27	256.08	267.25
0.7926	190.98	281.29	289.15	0.801083	215.25	256.06	267.23
0.79315	190.94	281.29	289.15	0.801667	215.23	256.04	267.2
0.793817	190.89	281.28	289.14	0.8023	215.21	256.02	267.18
0.794383	190.83	281.27	289.13	0.803083	215.18	255.99	267.15
0.795	190.79	281.27	289.13	0.8037	215.16	255.96	267.13
0.795567	190.74	281.26	289.12	0.80425	215.14	255.94	267.11
0.796167	190.7	281.25	289.12	0.804817	215.13	255.92	267.09
0.796833	190.64	281.25	289.11	0.8054	215.11	255.9	267.07
0.797617	190.58	281.24	289.1	0.80605	215.08	255.88	267.05
0.798467	190.51	281.23	289.09	0.806617	215.07	255.85	267.03
0.7991	190.46	281.22	289.09	0.807283	215.05	255.83	267
0.799883	190.39	281.21	289.08	0.807917	215.03	255.81	266.98
0.80055	190.34	281.2	289.07	0.808717	215	255.78	266.95
0.801133	190.29	281.2	289.07	0.809317	214.98	255.76	266.93
0.801783	190.24	281.19	289.06	0.8099	214.96	255.74	266.91
0.802417	190.19	281.18	289.06	0.810517	214.94	255.71	266.89
0.803217	190.13	281.17	289.05	0.8111	214.92	255.69	266.87
0.803817	190.07	281.17	289.04	0.811667	214.9	255.67	266.84
0.8044	190.03	281.16	289.04	0.812267	214.88	255.65	266.82
0.805	189.98	281.15	289.03	0.8129	214.86	255.63	266.8
0.805583	189.94	281.15	289.03	0.813533	214.84	255.61	266.77
0.8062	189.88	281.14	289.02	0.814333	214.81	255.58	266.74
0.80675	189.84	281.14	289.02	0.8149	214.79	255.56	266.71
0.8074	189.79	281.13	289.01	0.815467	214.77	255.53	266.69
0.80805	189.75	281.12	289.01	0.816333	214.74	255.5	266.66
0.8088	189.68	281.11	289	0.81705	214.72	255.48	266.64
0.809433	189.62	281.11	288.99	0.817817	214.69	255.45	266.6
0.81	189.58	281.1	288.99	0.818417	214.67	255.43	266.58
0.810583	189.53	281.09	288.98	0.81935	214.64	255.4	266.55
0.811167	189.49	281.09	288.97	0.820283	214.61	255.36	266.52
0.811767	189.43	281.08	288.97	0.821067	214.58	255.33	266.49
0.812333	189.39	281.07	288.96	0.8217	214.56	255.31	266.46
0.81295	189.34	281.07	288.96	0.822283	214.55	255.29	266.44
0.813583	189.3	281.06	288.95	0.82295	214.52	255.27	266.42
0.81435	189.23	281.05	288.94	0.823617	214.5	255.24	266.4
0.81495	189.18	281.05	288.94	0.824383	214.47	255.21	266.36
0.815533	189.13	281.04	288.93	0.825017	214.45	255.19	266.34
0.816183	189.08	281.03	288.93	0.825883	214.43	255.16	266.31
0.816767	189.03	281.03	288.92	0.826667	214.4	255.13	266.28
0.817367	188.99	281.02	288.91	0.827317	214.38	255.11	266.25
0.817933	188.94	281.01	288.91	0.827883	214.36	255.09	266.23
0.818517	188.9	281.01	288.9	0.828517	214.34	255.07	266.21
0.819167	188.84	281	288.9	0.829367	214.31	255.03	266.17
0.819967	188.78	280.99	288.89	0.829933	214.29	255.01	266.15
0.82055	188.73	280.98	288.89	0.830517	214.27	254.99	266.13
0.821467	188.67	280.97	288.88	0.8311	214.25	254.97	266.11
0.82225	188.6	280.96	288.87	0.83195	214.23	254.94	266.07
0.822833	188.56	280.96	288.87	0.8326	214.21	254.92	266.05
0.8239	188.49	280.95	288.86	0.833167	214.18	254.9	266.03
0.824517	188.43	280.94	288.85	0.833833	214.17	254.87	266
0.825133	188.37	280.93	288.85	0.834717	214.13	254.84	265.97
0.8257	188.33	280.93	288.84	0.835533	214.11	254.81	265.94
0.826333	188.27	280.92	288.83	0.836133	214.09	254.79	265.91
0.826983	188.23	280.91	288.83	0.8367	214.07	254.77	265.89
0.827783	188.16	280.9	288.82	0.83735	214.05	254.74	265.87
0.828367	188.12	280.9	288.81	0.8379	214.03	254.72	265.85
0.828933	188.07	280.89	288.8	0.838583	214.01	254.7	265.82
0.829783	188.01	280.88	288.8	0.83925	213.99	254.68	265.8
0.830533	187.95	280.88	288.79	0.84	213.96	254.65	265.77
0.831317	187.89	280.87	288.78	0.840583	213.95	254.63	265.75
0.8319	187.83	280.86	288.77	0.84115	213.93	254.6	265.73
0.83245	187.79	280.85	288.77	0.842	213.9	254.57	265.7
0.83305	187.74	280.85	288.76	0.842633	213.88	254.55	265.68
0.833917	187.68	280.84	288.75	0.843433	213.85	254.52	265.65
0.834867	187.61	280.83	288.74	0.844133	213.83	254.5	265.62
0.83565	187.53	280.82	288.74	0.844783	213.81	254.47	265.6
0.836233	187.49	280.81	288.73	0.845567	213.78	254.44	265.56
0.836783	187.45	280.8	288.73	0.84615	213.77	254.42	265.54
0.837633	187.38	280.79	288.72	0.846717	213.75	254.4	265.52
0.838367	187.34	280.79	288.71	0.84735	213.73	254.38	265.5
0.839117	187.26	280.78	288.71	0.847933	213.71	254.36	265.47
0.839717	187.21	280.77	288.7	0.848533	213.69	254.34	265.45
0.8403	187.17	280.76	288.7	0.8491	213.68	254.32	265.43
0.8409	187.13	280.76	288.7	0.8497	213.65	254.3	265.41
0.841567	187.07	280.75	288.69	0.850283	213.64	254.27	265.38
0.84235	187.01	280.74	288.69	0.85095	213.61	254.25	265.36
0.842967	186.96	280.73	288.68	0.851617	213.6	254.23	265.34
0.843967	186.9	280.73	288.67	0.852183	213.57	254.2	265.31
0.844717	186.82	280.72	288.67	0.852817	213.55	254.18	265.28
0.84535	186.78	280.71	288.66	0.853633	213.53	254.15	265.25
0.846033	186.72	280.7	288.66	0.85425	213.5	254.13	265.23
0.846783	186.66	280.69	288.65	0.854917	213.49	254.11	265.21
0.847383	186.61	280.69	288.65	0.855683	213.46	254.07	265.17
0.84795	186.57	280.68	288.64	0.85625	213.44	254.05	265.15
0.848567	186.52	280.68	288.64	0.856833	213.42	254.03	265.13
0.849133	186.47	280.67	288.63	0.8577	213.4	254	265.11
0.84975	186.43	280.66	288.63	0.8584	213.38	253.98	265.09
0.850317	186.39	280.66	288.62	0.859167	213.35	253.95	265.06
0.850933	186.33	280.65	288.62	0.86	213.32	253.92	265.02
0.851833	186.27	280.64	288.61	0.860683	213.3	253.89	265
0.852733	186.2	280.64	288.6	0.8616	213.27	253.86	264.97
0.853517	186.14	280.63	288.59	0.862383	213.24	253.83	264.93
0.854117	186.09	280.62	288.58	0.862983	213.22	253.81	264.91
0.854667	186.04	280.62	288.58	0.86355	213.21	253.79	264.89
0.855333	186	280.61	288.57	0.864417	213.17	253.76	264.86
0.8559	185.95	280.6	288.56	0.865117	213.16	253.73	264.83
0.8565	185.9	280.6	288.56	0.865883	213.13	253.7	264.8
0.857083	185.86	280.59	288.55	0.866467	213.11	253.68	264.78
0.8577	185.81	280.58	288.54	0.867033	213.09	253.66	264.76
0.85835	185.77	280.58	288.54	0.867617	213.07	253.64	264.74
0.859133	185.69	280.57	288.53	0.86825	213.05	253.62	264.71
0.859733	185.65	280.56	288.52	0.869033	213.02	253.59	264.68
0.8603	185.61	280.56	288.52	0.86965	213	253.57	264.66
0.860933	185.55	280.55	288.51	0.870583	212.98	253.54	264.62
0.8615	185.51	280.54	288.51	0.871367	212.94	253.51	264.59
0.862083	185.47	280.54	288.5	0.872	212.93	253.48	264.57
0.862683	185.43	280.53	288.49	0.872583	212.91	253.46	264.55
0.863283	185.37	280.52	288.49	0.873183	212.89	253.44	264.53
0.863933	185.33	280.52	288.48	0.87375	212.87	253.42	264.5
0.864717	185.26	280.51	288.47	0.874333	212.85	253.39	264.48
0.8656	185.2	280.5	288.47	0.874967	212.84	253.37	264.46
0.86625	185.16	280.49	288.46	0.875767	212.81	253.34	264.43
0.866817	185.1	280.48	288.46	0.876367	212.79	253.32	264.41
0.86745	185.06	280.48	288.45	0.876933	212.77	253.3	264.39
0.86825	185	280.47	288.45	0.877783	212.74	253.27	264.35
0.868833	184.95	280.46	288.44	0.878433	212.72	253.25	264.33
0.8694	184.9	280.46	288.44	0.878983	212.7	253.23	264.31
0.869983	184.86	280.45	288.43	0.8797	212.68	253.2	264.29
0.8706	184.81	280.44	288.43	0.88045	212.66	253.17	264.26
0.87145	184.75	280.43	288.42	0.88105	212.64	253.15	264.24
0.872033	184.7	280.43	288.42	0.881667	212.62	253.13	264.22
0.872583	184.66	280.42	288.41	0.882467	212.59	253.1	264.19
0.873167	184.61	280.42	288.41	0.883083	212.57	253.08	264.16
0.873733	184.56	280.41	288.4	0.883667	212.55	253.06	264.14
0.874583	184.5	280.4	288.39	0.8843	212.53	253.04	264.12
0.875333	184.46	280.4	288.39	0.884867	212.51	253.02	264.1
0.876083	184.38	280.39	288.38	0.88545	212.49	253	264.07
0.876683	184.34	280.38	288.37	0.886017	212.47	252.98	264.05
0.877317	184.29	280.37	288.37	0.8866	212.46	252.96	264.02
0.878133	184.23	280.36	288.36	0.88725	212.44	252.93	264
0.8787	184.19	280.36	288.36	0.888033	212.41	252.9	263.97
0.87965	184.12	280.35	288.35	0.8886	212.39	252.88	263.95
0.880417	184.05	280.34	288.34	0.889167	212.37	252.86	263.93
0.881083	183.99	280.33	288.33	0.890017	212.35	252.83	263.89
0.881667	183.95	280.33	288.32	0.890667	212.33	252.81	263.87
0.882267	183.91	280.32	288.32	0.891433	212.3	252.78	263.84
0.8829	183.87	280.31	288.31	0.892067	212.28	252.76	263.82
0.88345	183.81	280.31	288.3	0.892933	212.25	252.73	263.79
0.884117	183.77	280.3	288.29	0.893717	212.22	252.7	263.76
0.884883	183.71	280.29	288.28	0.894367	212.2	252.67	263.73
0.885733	183.64	280.28	288.28	0.89495	212.19	252.65	263.71
0.886367	183.6	280.28	288.27	0.895583	212.16	252.63	263.69
0.88715	183.53	280.27	288.26	0.89615	212.14	252.61	263.66
0.88775	183.48	280.26	288.26	0.896733	212.13	252.59	263.64
0.888333	183.44	280.25	288.25	0.897583	212.1	252.56	263.61
0.888967	183.4	280.25	288.24	0.8985	212.07	252.53	263.58
0.889533	183.35	280.24	288.24	0.899267	212.05	252.5	263.55
0.89015	183.3	280.23	288.23	0.899833	212.02	252.48	263.53
0.890717	183.26	280.23	288.23	0.900417	212.01	252.46	263.51
0.8913	183.21	280.22	288.23	0.900983	211.99	252.43	263.49
0.891917	183.17	280.21	288.22	0.90155	211.97	252.41	263.46
0.892733	183.11	280.2	288.22	0.902183	211.95	252.39	263.44
0.893333	183.05	280.2	288.21	0.90275	211.94	252.37	263.42
0.893917	183.01	280.19	288.21	0.903383	211.91	252.35	263.4
0.89455	182.96	280.18	288.2	0.90395	211.9	252.33	263.38
0.89515	182.92	280.18	288.2	0.904567	211.88	252.3	263.36
0.895767	182.87	280.17	288.19	0.905117	211.86	252.28	263.34
0.89645	182.83	280.16	288.19	0.905783	211.84	252.26	263.31
0.897217	182.76	280.16	288.18	0.906417	211.82	252.24	263.29
0.8978	182.71	280.15	288.18	0.9072	211.79	252.21	263.26
0.898367	182.67	280.14	288.17	0.907833	211.78	252.19	263.23
0.898967	182.63	280.14	288.17	0.908417	211.76	252.17	263.21
0.899517	182.59	280.13	288.16	0.909033	211.74	252.14	263.19
0.90015	182.53	280.12	288.16	0.9096	211.72	252.12	263.16
0.900733	182.49	280.12	288.15	0.9102	211.7	252.1	263.14
0.90135	182.45	280.11	288.15	0.910833	211.69	252.08	263.12
0.901933	182.4	280.11	288.14	0.911633	211.66	252.05	263.09
0.902533	182.35	280.1	288.13	0.912483	211.63	252.02	263.06
0.903183	182.31	280.09	288.13	0.913133	211.61	252	263.04
0.903967	182.25	280.09	288.12	0.913883	211.59	251.97	263.01
0.904583	182.21	280.08	288.11	0.914483	211.57	251.95	262.98
0.905567	182.13	280.07	288.1	0.915433	211.54	251.92	262.95
0.906333	182.07	280.06	288.09	0.916217	211.52	251.89	262.92
0.906917	182.02	280.05	288.09	0.916817	211.5	251.86	262.9
0.9075	181.97	280.05	288.08	0.917367	211.48	251.84	262.88
0.90815	181.93	280.04	288.07	0.917983	211.46	251.82	262.85
0.908783	181.89	280.04	288.07	0.918567	211.44	251.8	262.83
0.909567	181.81	280.03	288.06	0.9192	211.42	251.78	262.81
0.910133	181.77	280.02	288.05	0.91985	211.4	251.76	262.79
0.9107	181.73	280.01	288.04	0.920633	211.38	251.73	262.76
0.91155	181.67	280	288.04	0.921267	211.35	251.7	262.73
0.9122	181.62	280	288.03	0.921833	211.34	251.68	262.71
0.912767	181.57	279.99	288.03	0.92245	211.32	251.66	262.69
0.91345	181.53	279.98	288.02	0.923033	211.3	251.64	262.67
0.914333	181.47	279.97	288.01	0.923617	211.28	251.62	262.65
0.9151	181.4	279.96	288	0.92425	211.26	251.6	262.62
0.915683	181.36	279.96	288	0.92505	211.24	251.57	262.59
0.916233	181.32	279.95	287.99	0.925917	211.21	251.54	262.56
0.91685	181.27	279.94	287.99	0.926567	211.19	251.52	262.54
0.917767	181.2	279.93	287.98	0.927333	211.17	251.49	262.51
0.918367	181.15	279.93	287.98	0.928183	211.14	251.46	262.48
0.91905	181.11	279.92	287.97	0.928883	211.12	251.44	262.46
0.919917	181.05	279.91	287.97	0.929583	211.09	251.41	262.43
0.9207	180.97	279.9	287.96	0.9302	211.07	251.39	262.41
0.921283	180.93	279.9	287.95	0.930783	211.06	251.37	262.39
0.921867	180.89	279.89	287.95	0.931417	211.04	251.34	262.36
0.922467	180.85	279.88	287.94	0.932117	211.02	251.32	262.34
0.923383	180.79	279.87	287.93	0.9329	210.99	251.29	262.31
0.923967	180.73	279.87	287.93	0.933467	210.97	251.27	262.29
0.92465	180.68	279.86	287.92	0.93405	210.96	251.25	262.27
0.925417	180.62	279.85	287.91	0.9347	210.94	251.23	262.24
0.926	180.58	279.85	287.9	0.935267	210.92	251.21	262.22
0.92665	180.54	279.84	287.9	0.93595	210.89	251.19	262.2
0.9274	180.47	279.83	287.89	0.936617	210.88	251.17	262.17
0.928067	180.43	279.82	287.89	0.937383	210.85	251.14	262.14
0.928967	180.36	279.81	287.88	0.937967	210.83	251.11	262.12
0.92955	180.32	279.81	287.87	0.939017	210.81	251.09	262.09
0.9302	180.26	279.8	287.86	0.939683	210.78	251.06	262.05
0.930967	180.2	279.79	287.86	0.940283	210.76	251.03	262.03
0.931617	180.16	279.78	287.85	0.94085	210.74	251.01	262.01
0.932233	180.12	279.78	287.85	0.941417	210.73	250.99	261.99
0.933017	180.06	279.77	287.84	0.942	210.71	250.97	261.97
0.933633	180.01	279.76	287.83	0.942633	210.69	250.95	261.95
0.9342	179.96	279.76	287.83	0.943283	210.67	250.93	261.92
0.934833	179.92	279.75	287.82	0.944067	210.64	250.9	261.89
0.9354	179.88	279.74	287.81	0.9447	210.63	250.88	261.87
0.935967	179.84	279.74	287.81	0.945667	210.6	250.84	261.84
0.936533	179.79	279.73	287.8	0.946417	210.57	250.81	261.81
0.9372	179.75	279.72	287.8	0.947033	210.55	250.79	261.79
0.9378	179.71	279.72	287.79	0.947583	210.53	250.77	261.77
0.938617	179.63	279.71	287.78	0.948167	210.52	250.75	261.75
0.939233	179.59	279.7	287.78	0.948833	210.49	250.73	261.73
0.940167	179.53	279.69	287.77	0.9496	210.47	250.7	261.69
0.940733	179.48	279.68	287.76	0.950183	210.45	250.68	261.67
0.941383	179.44	279.68	287.76	0.95075	210.43	250.66	261.65
0.942317	179.38	279.67	287.75	0.951367	210.41	250.64	261.63
0.9431	179.3	279.66	287.74	0.951933	210.39	250.61	261.61
0.943683	179.26	279.65	287.74	0.9525	210.38	250.59	261.59
0.94425	179.22	279.65	287.73	0.953083	210.35	250.57	261.56
0.944867	179.18	279.64	287.73	0.9537	210.34	250.55	261.54
0.945433	179.13	279.63	287.72	0.954267	210.32	250.53	261.52
0.946033	179.09	279.63	287.71	0.954867	210.3	250.51	261.5
0.9466	179.05	279.62	287.71	0.955433	210.28	250.49	261.47
0.947217	178.99	279.61	287.7	0.956033	210.26	250.47	261.45
0.9479	178.95	279.61	287.69	0.956683	210.24	250.45	261.43
0.948683	178.89	279.6	287.68	0.957467	210.22	250.42	261.4
0.949283	178.85	279.59	287.68	0.958317	210.19	250.39	261.36
0.94985	178.81	279.59	287.67	0.959	210.17	250.37	261.34
0.95045	178.76	279.58	287.67	0.95975	210.15	250.34	261.31
0.951017	178.72	279.57	287.66	0.960417	210.13	250.31	261.29
0.951633	178.68	279.57	287.65	0.960983	210.11	250.29	261.27
0.9522	178.64	279.56	287.65	0.961667	210.09	250.27	261.24
0.9528	178.59	279.55	287.64	0.962317	210.07	250.25	261.22
0.953367	178.54	279.55	287.64	0.963133	210.04	250.21	261.18
0.953983	178.5	279.54	287.63	0.963767	210.02	250.19	261.16
0.954633	178.46	279.53	287.63	0.964317	210.01	250.17	261.14
0.955417	178.4	279.52	287.62	0.96495	209.99	250.15	261.12
0.956017	178.35	279.52	287.61	0.9656	209.97	250.13	261.1
0.956583	178.31	279.51	287.61	0.966417	209.94	250.09	261.06
0.957417	178.25	279.5	287.6	0.966983	209.92	250.07	261.04
0.95805	178.21	279.49	287.59	0.96795	209.9	250.05	261.01
0.958633	178.16	279.49	287.59	0.968667	209.87	250.01	260.98
0.959333	178.11	279.48	287.58	0.969267	209.86	249.99	260.95
0.960267	178.05	279.47	287.57	0.969817	209.84	249.97	260.93
0.961033	177.99	279.46	287.57	0.97045	209.82	249.95	260.91
0.961633	177.95	279.45	287.56	0.971017	209.8	249.93	260.88
0.9622	177.91	279.45	287.55	0.971733	209.78	249.91	260.86
0.962833	177.85	279.44	287.55	0.972383	209.76	249.88	260.84
0.963417	177.81	279.43	287.54	0.973167	209.74	249.85	260.81
0.964017	177.77	279.43	287.54	0.973783	209.72	249.83	260.79
0.964583	177.73	279.42	287.53	0.974667	209.69	249.8	260.75
0.965217	177.68	279.41	287.52	0.97525	209.67	249.78	260.73
0.965833	177.64	279.41	287.52	0.975867	209.65	249.75	260.7
0.966633	177.58	279.4	287.51	0.976433	209.63	249.73	260.68
0.967233	177.53	279.39	287.51	0.977067	209.61	249.71	260.66
0.9678	177.49	279.39	287.5	0.977967	209.59	249.68	260.63
0.968433	177.45	279.38	287.49	0.978733	209.56	249.65	260.6
0.969017	177.41	279.37	287.49	0.979317	209.54	249.63	260.58
0.96965	177.36	279.36	287.48	0.979883	209.52	249.61	260.55
0.970217	177.32	279.36	287.48	0.980733	209.49	249.58	260.52
0.970833	177.28	279.35	287.47	0.981383	209.47	249.56	260.5
0.971483	177.23	279.35	287.47	0.98195	209.46	249.53	260.48
0.972267	177.17	279.34	287.46	0.9826	209.43	249.51	260.45
0.972883	177.12	279.33	287.45	0.983433	209.41	249.48	260.42
0.97345	177.08	279.32	287.45	0.984017	209.39	249.46	260.4
0.97405	177.03	279.32	287.44	0.984683	209.37	249.44	260.38
0.974617	176.99	279.31	287.43	0.98545	209.34	249.4	260.35
0.97525	176.95	279.3	287.43	0.98605	209.32	249.38	260.33
0.976167	176.88	279.29	287.42	0.987033	209.3	249.35	260.3
0.977067	176.82	279.28	287.41	0.98775	209.27	249.32	260.27
0.97785	176.76	279.27	287.4	0.988317	209.25	249.3	260.25
0.978467	176.72	279.27	287.4	0.988867	209.24	249.28	260.23
0.97905	176.67	279.26	287.39	0.989517	209.21	249.26	260.2
0.97965	176.63	279.26	287.38	0.9901	209.2	249.24	260.18
0.980583	176.57	279.24	287.37	0.990683	209.18	249.22	260.16
0.981533	176.5	279.24	287.37	0.99125	209.16	249.2	260.14
0.9823	176.44	279.22	287.36	0.991833	209.14	249.18	260.12
0.982883	176.4	279.22	287.35	0.992467	209.12	249.16	260.09
0.983467	176.36	279.21	287.35	0.99325	209.1	249.13	260.06
0.984067	176.31	279.21	287.34	0.993883	209.08	249.11	260.04
0.984633	176.27	279.2	287.34	0.9948	209.05	249.07	260.01
0.985217	176.23	279.19	287.33	0.995367	209.03	249.05	259.99
0.9858	176.19	279.19	287.33	0.996017	209.01	249.03	259.96
0.986417	176.14	279.18	287.32	0.996583	208.99	249.01	259.94
0.987117	176.1	279.17	287.32	0.9972	208.98	248.99	259.92
0.987917	176.04	279.16	287.31	0.998117	208.95	248.96	259.89
0.988483	176	279.16	287.3	0.998867	208.93	248.93	259.86
0.98905	175.95	279.15	287.3	0.999433	208.91	248.91	259.84
0.989683	175.91	279.14	287.29	1	208.89	248.89	259.82
0.99025	175.87	279.14	287.29	1.00087	208.86	248.86	259.78
0.990833	175.83	279.13	287.28	1.00152	208.85	248.84	259.76
0.991383	175.79	279.13	287.28	1.00208	208.83	248.81	259.74
0.992	175.74	279.12	287.27	1.00273	208.81	248.79	259.72
0.992567	175.7	279.11	287.27	1.00352	208.78	248.76	259.68
0.9932	175.66	279.11	287.26	1.00418	208.77	248.74	259.66
0.993833	175.62	279.1	287.26	1.00482	208.75	248.72	259.64
0.994633	175.55	279.09	287.25	1.00558	208.72	248.69	259.61
0.995483	175.49	279.08	287.24	1.00617	208.7	248.67	259.59
0.996233	175.45	279.08	287.24	1.00673	208.69	248.65	259.57
0.996983	175.38	279.07	287.23	1.00758	208.66	248.61	259.53
0.997583	175.34	279.06	287.22	1.00822	208.64	248.59	259.51
0.99815	175.3	279.05	287.22	1.0088	208.62	248.57	259.49
0.998767	175.26	279.05	287.21	1.00943	208.61	248.55	259.46
0.999417	175.21	279.04	287.2	1.00998	208.59	248.53	259.44
1.0002	175.15	279.03	287.19	1.01062	208.57	248.51	259.42
1.00083	175.11	279.03	287.19	1.01147	208.55	248.48	259.39
1.00138	175.07	279.02	287.18	1.01227	208.52	248.45	259.35
1.00198	175.03	279.01	287.17	1.01287	208.5	248.42	259.33
1.00255	174.99	279.01	287.17	1.01343	208.48	248.41	259.31
1.00318	174.95	279	287.16	1.01427	208.46	248.38	259.28
1.0039	174.91	279	287.16	1.01492	208.44	248.36	259.26
1.00465	174.84	278.99	287.15	1.0157	208.42	248.33	259.23
1.00523	174.8	278.98	287.14	1.01633	208.4	248.3	259.2
1.0058	174.76	278.97	287.14	1.01692	208.38	248.28	259.18
1.00638	174.72	278.97	287.13	1.01753	208.36	248.26	259.16
1.00697	174.68	278.96	287.13	1.01842	208.33	248.23	259.13
1.00757	174.63	278.95	287.12	1.01898	208.32	248.21	259.11
1.00813	174.59	278.95	287.11	1.01955	208.3	248.19	259.08
1.00875	174.55	278.94	287.11	1.02017	208.28	248.17	259.06
1.00932	174.51	278.93	287.1	1.02098	208.26	248.14	259.03
1.00993	174.46	278.93	287.1	1.02162	208.24	248.12	259.01
1.0106	174.42	278.92	287.09	1.0224	208.21	248.08	258.98
1.01135	174.36	278.91	287.09	1.0231	208.19	248.06	258.95
1.01198	174.31	278.9	287.08	1.02368	208.17	248.04	258.93
1.01255	174.27	278.9	287.07	1.02425	208.16	248.02	258.91
1.01317	174.23	278.89	287.07	1.02488	208.14	248	258.89
1.01373	174.19	278.89	287.07	1.02568	208.11	247.97	258.86
1.01432	174.15	278.88	287.06	1.0263	208.1	247.94	258.83
1.01488	174.11	278.87	287.05	1.02722	208.07	247.91	258.8
1.01555	174.07	278.87	287.05	1.02797	208.04	247.88	258.77
1.01618	174.03	278.86	287.04	1.02863	208.03	247.86	258.75
1.01697	173.97	278.85	287.04	1.0292	208	247.84	258.73
1.0176	173.92	278.84	287.03	1.02983	207.99	247.82	258.71
1.01817	173.88	278.84	287.03	1.0304	207.97	247.8	258.69
1.01878	173.84	278.83	287.02	1.03097	207.95	247.78	258.67
1.01935	173.79	278.83	287.02	1.0316	207.94	247.75	258.65
1.01992	173.75	278.82	287.01	1.03238	207.91	247.72	258.61
1.02088	173.69	278.81	287	1.03302	207.89	247.7	258.59
1.02163	173.63	278.8	287	1.03358	207.88	247.68	258.57
1.0222	173.59	278.8	286.99	1.03423	207.85	247.66	258.55
1.02285	173.55	278.79	286.99	1.0348	207.84	247.64	258.52
1.02365	173.49	278.78	286.98	1.03543	207.82	247.62	258.5
1.02427	173.45	278.77	286.97	1.03608	207.8	247.6	258.48
1.02483	173.41	278.77	286.97	1.03692	207.77	247.56	258.45
1.0255	173.36	278.76	286.96	1.0375	207.76	247.54	258.43
1.02607	173.32	278.75	286.96	1.03808	207.74	247.52	258.4
1.0267	173.28	278.75	286.95	1.03873	207.72	247.5	258.38
1.02732	173.23	278.74	286.95	1.03972	207.69	247.47	258.34
1.02813	173.17	278.73	286.94	1.04047	207.67	247.44	258.31
1.02872	173.13	278.73	286.94	1.04105	207.65	247.42	258.29
1.02928	173.09	278.72	286.93	1.04172	207.63	247.4	258.27
1.0299	173.05	278.72	286.92	1.04247	207.61	247.37	258.24
1.03088	173	278.71	286.92	1.04308	207.59	247.34	258.22
1.03165	172.93	278.7	286.91	1.04365	207.57	247.32	258.19
1.03228	172.88	278.69	286.9	1.04422	207.55	247.3	258.17
1.03292	172.84	278.69	286.89	1.04478	207.54	247.28	258.15
1.0337	172.78	278.68	286.88	1.04542	207.52	247.26	258.13
1.03428	172.74	278.67	286.88	1.04598	207.5	247.24	258.11
1.03485	172.7	278.67	286.87	1.04667	207.48	247.22	258.08
1.03545	172.66	278.66	286.86	1.04733	207.46	247.19	258.06
1.03603	172.61	278.65	286.86	1.04813	207.44	247.16	258.02
1.03668	172.57	278.65	286.85	1.0487	207.42	247.14	258
1.03725	172.54	278.64	286.84	1.04925	207.4	247.12	257.98
1.03788	172.49	278.63	286.84	1.0501	207.38	247.09	257.95
1.0385	172.45	278.63	286.83	1.05082	207.36	247.07	257.93
1.03932	172.39	278.62	286.83	1.05157	207.33	247.04	257.9
1.03988	172.35	278.61	286.82	1.0522	207.31	247.01	257.87
1.04085	172.29	278.6	286.81	1.05277	207.29	246.99	257.85
1.04163	172.23	278.59	286.8	1.05337	207.27	246.97	257.83
1.04225	172.19	278.58	286.8	1.05402	207.26	246.95	257.81
1.04285	172.14	278.58	286.79	1.05482	207.23	246.92	257.78
1.04347	172.1	278.57	286.79	1.05565	207.2	246.89	257.75
1.04412	172.06	278.57	286.79	1.05635	207.19	246.87	257.73
1.04487	172	278.56	286.78	1.05705	207.16	246.84	257.69
1.04547	171.96	278.55	286.78	1.05763	207.14	246.82	257.67
1.04603	171.92	278.54	286.77	1.05855	207.12	246.79	257.64
1.04663	171.88	278.54	286.77	1.0593	207.09	246.76	257.61
1.04755	171.82	278.53	286.76	1.06017	207.07	246.73	257.58
1.04833	171.76	278.52	286.75	1.06088	207.05	246.71	257.55
1.04895	171.72	278.51	286.75	1.06165	207.02	246.67	257.52
1.04992	171.66	278.5	286.74	1.06222	207.01	246.65	257.5
1.05067	171.6	278.5	286.73	1.0628	206.99	246.63	257.48
1.05125	171.56	278.49	286.72	1.06338	206.97	246.61	257.46
1.05182	171.52	278.48	286.71	1.06403	206.95	246.59	257.44
1.05245	171.47	278.48	286.71	1.06483	206.93	246.56	257.4
1.05308	171.43	278.47	286.7	1.0654	206.91	246.54	257.38
1.05388	171.38	278.46	286.69	1.06602	206.89	246.52	257.36
1.05452	171.34	278.46	286.68	1.06682	206.87	246.49	257.33
1.05538	171.28	278.45	286.67	1.06748	206.85	246.47	257.31
1.05615	171.21	278.44	286.66	1.06825	206.82	246.44	257.28
1.05682	171.17	278.43	286.65	1.06887	206.8	246.42	257.26
1.05737	171.14	278.43	286.65	1.06983	206.78	246.39	257.23
1.05797	171.1	278.42	286.64	1.07058	206.75	246.35	257.2
1.05857	171.05	278.41	286.64	1.07122	206.73	246.33	257.17
1.05913	171.01	278.41	286.63	1.07177	206.71	246.31	257.15
1.05975	170.97	278.4	286.63	1.07242	206.69	246.29	257.12
1.06055	170.92	278.39	286.62	1.07307	206.68	246.27	257.1
1.06117	170.88	278.38	286.61	1.07385	206.65	246.24	257.07
1.06207	170.81	278.37	286.61	1.0745	206.63	246.22	257.04
1.06287	170.75	278.37	286.6	1.07508	206.61	246.2	257.02
1.06345	170.71	278.36	286.6	1.07578	206.59	246.17	257
1.06402	170.68	278.35	286.59	1.0764	206.58	246.15	256.98
1.06465	170.63	278.35	286.59	1.07717	206.55	246.12	256.94
1.06522	170.59	278.34	286.58	1.07775	206.53	246.1	256.92
1.06582	170.55	278.33	286.58	1.07832	206.52	246.08	256.9
1.06638	170.51	278.33	286.57	1.07917	206.49	246.05	256.87
1.067	170.47	278.32	286.57	1.0799	206.48	246.03	256.85
1.06763	170.42	278.31	286.56	1.08065	206.45	245.99	256.82
1.06848	170.37	278.3	286.55	1.08123	206.43	245.97	256.8
1.06933	170.31	278.3	286.54	1.08182	206.41	245.95	256.78
1.07005	170.27	278.29	286.54	1.08247	206.39	245.93	256.75
1.0708	170.2	278.28	286.53	1.0831	206.37	245.91	256.73
1.0714	170.16	278.27	286.52	1.08392	206.35	245.88	256.7
1.07213	170.13	278.27	286.51	1.08448	206.33	245.86	256.67
1.0729	170.06	278.26	286.51	1.08505	206.31	245.84	256.65
1.0735	170.02	278.25	286.5	1.08592	206.29	245.81	256.62
1.07447	169.96	278.24	286.49	1.0866	206.27	245.78	256.6
1.07522	169.9	278.23	286.48	1.08737	206.24	245.75	256.57
1.07582	169.86	278.23	286.48	1.08793	206.23	245.73	256.55
1.0764	169.82	278.22	286.47	1.08852	206.21	245.71	256.53
1.07702	169.77	278.21	286.46	1.0892	206.19	245.69	256.51
1.07772	169.73	278.21	286.46	1.08983	206.17	245.67	256.49
1.07848	169.68	278.2	286.45	1.0906	206.14	245.64	256.45
1.07907	169.64	278.19	286.45	1.09117	206.13	245.62	256.43
1.08003	169.58	278.18	286.44	1.09175	206.11	245.6	256.41
1.08078	169.51	278.17	286.43	1.09262	206.09	245.57	256.38
1.08142	169.48	278.16	286.42	1.09332	206.07	245.55	256.35
1.08198	169.44	278.16	286.42	1.09407	206.04	245.51	256.32
1.08257	169.4	278.15	286.41	1.0947	206.02	245.49	256.3
1.08313	169.35	278.15	286.41	1.09543	206	245.47	256.28
1.08378	169.31	278.14	286.4	1.09617	205.97	245.44	256.24
1.08443	169.28	278.13	286.4	1.09675	205.96	245.42	256.22
1.08523	169.21	278.12	286.39	1.09767	205.93	245.39	256.19
1.08585	169.17	278.12	286.38	1.09848	205.91	245.36	256.16
1.08685	169.12	278.11	286.37	1.09908	205.88	245.34	256.13
1.08763	169.05	278.1	286.36	1.09965	205.87	245.32	256.11
1.0882	169.01	278.09	286.36	1.10023	205.85	245.3	256.09
1.08892	168.97	278.09	286.35	1.1008	205.83	245.28	256.07
1.0897	168.91	278.08	286.34	1.1014	205.81	245.26	256.05
1.09027	168.87	278.07	286.34	1.10228	205.79	245.22	256.02
1.09082	168.83	278.06	286.33	1.10322	205.76	245.19	255.99
1.09147	168.78	278.06	286.32	1.10397	205.74	245.16	255.96
1.09205	168.75	278.05	286.32	1.10485	205.71	245.13	255.93
1.0927	168.71	278.04	286.31	1.10552	205.69	245.11	255.91
1.09335	168.66	278.04	286.3	1.10608	205.67	245.09	255.88
1.09415	168.61	278.03	286.3	1.10672	205.66	245.07	255.86
1.09475	168.57	278.02	286.29	1.10752	205.63	245.04	255.83
1.09567	168.51	278.01	286.28	1.10815	205.61	245.02	255.81
1.09625	168.46	278	286.28	1.1088	205.6	245	255.79
1.0969	168.42	278	286.27	1.1096	205.57	244.97	255.76
1.09787	168.36	277.99	286.26	1.11027	205.55	244.94	255.73
1.09863	168.3	277.98	286.26	1.11085	205.53	244.92	255.71
1.0992	168.27	277.97	286.25	1.11152	205.51	244.9	255.68
1.09977	168.23	277.97	286.25	1.11217	205.5	244.88	255.66
1.10063	168.16	277.96	286.24	1.11292	205.47	244.85	255.63
1.10137	168.13	277.95	286.23	1.11352	205.45	244.83	255.61
1.10213	168.07	277.94	286.23	1.11447	205.43	244.8	255.58
1.10275	168.02	277.93	286.22	1.11523	205.4	244.77	255.54
1.10342	167.99	277.93	286.22	1.11585	205.38	244.75	255.52
1.10423	167.93	277.92	286.21	1.11643	205.37	244.72	255.5
1.10478	167.89	277.91	286.21	1.11702	205.35	244.7	255.48
1.10538	167.85	277.91	286.2	1.11757	205.33	244.68	255.46
1.10622	167.79	277.9	286.19	1.11818	205.31	244.66	255.44
1.10697	167.75	277.89	286.19	1.1188	205.3	244.64	255.42
1.10773	167.69	277.88	286.18	1.11958	205.27	244.61	255.39
1.10832	167.65	277.88	286.17	1.12015	205.25	244.59	255.37
1.10887	167.61	277.87	286.17	1.12072	205.24	244.57	255.35
1.10943	167.58	277.86	286.16	1.1216	205.21	244.54	255.31
1.11	167.54	277.86	286.16	1.12225	205.19	244.52	255.29
1.11057	167.5	277.85	286.15	1.12302	205.17	244.49	255.26
1.1112	167.46	277.85	286.14	1.12367	205.15	244.47	255.23
1.112	167.41	277.84	286.14	1.12425	205.13	244.45	255.21
1.1126	167.36	277.83	286.13	1.12487	205.11	244.43	255.19
1.11352	167.31	277.82	286.12	1.12552	205.09	244.41	255.17
1.11428	167.25	277.81	286.11	1.12632	205.06	244.37	255.13
1.11513	167.2	277.8	286.1	1.12695	205.05	244.35	255.11
1.1158	167.16	277.8	286.1	1.12785	205.02	244.32	255.08
1.11638	167.11	277.79	286.09	1.12862	204.99	244.29	255.05
1.11708	167.08	277.78	286.09	1.12918	204.98	244.27	255.03
1.11792	167.01	277.77	286.08	1.12975	204.96	244.25	255.01
1.11873	166.96	277.76	286.07	1.13033	204.94	244.23	254.98
1.11932	166.92	277.76	286.07	1.13093	204.92	244.21	254.96
1.11988	166.88	277.75	286.06	1.13152	204.9	244.19	254.94
1.12072	166.83	277.74	286.05	1.1321	204.89	244.17	254.92
1.12138	166.79	277.73	286.05	1.13268	204.87	244.15	254.9
1.12215	166.73	277.72	286.04	1.13323	204.85	244.13	254.88
1.123	166.67	277.71	286.03	1.13383	204.83	244.11	254.86
1.12365	166.63	277.71	286.03	1.13447	204.81	244.09	254.84
1.12425	166.59	277.7	286.02	1.13527	204.79	244.05	254.81
1.12487	166.55	277.69	286.02	1.13585	204.77	244.03	254.79
1.12583	166.49	277.68	286.01	1.1364	204.75	244.01	254.77
1.12658	166.44	277.67	286	1.13728	204.73	243.99	254.74
1.12715	166.4	277.67	285.99	1.13792	204.71	243.96	254.71
1.12772	166.36	277.66	285.99	1.1387	204.68	243.93	254.68
1.12832	166.32	277.65	285.98	1.13933	204.66	243.91	254.66
1.1289	166.28	277.64	285.97	1.1399	204.64	243.89	254.64
1.12953	166.24	277.64	285.97	1.1405	204.62	243.87	254.62
1.13012	166.2	277.63	285.96	1.1411	204.61	243.85	254.59
1.13072	166.16	277.62	285.95	1.14167	204.59	243.83	254.57
1.1314	166.13	277.62	285.95	1.1423	204.57	243.81	254.55
1.13215	166.07	277.61	285.94	1.1431	204.55	243.78	254.52
1.13275	166.03	277.6	285.93	1.14395	204.52	243.74	254.49
1.13372	165.97	277.59	285.92	1.14458	204.51	243.72	254.47
1.13448	165.92	277.58	285.91	1.14538	204.48	243.69	254.44
1.13512	165.87	277.57	285.91	1.14622	204.45	243.67	254.41
1.1357	165.83	277.57	285.9	1.14695	204.44	243.64	254.39
1.13632	165.8	277.56	285.89	1.14767	204.41	243.61	254.36
1.13687	165.76	277.55	285.89	1.1483	204.39	243.59	254.34
1.13748	165.71	277.54	285.88	1.14887	204.37	243.57	254.32
1.13815	165.68	277.54	285.88	1.14945	204.36	243.55	254.3
1.13893	165.62	277.53	285.87	1.15042	204.33	243.52	254.26
1.13952	165.59	277.52	285.87	1.15098	204.31	243.5	254.24
1.14008	165.54	277.51	285.86	1.15155	204.29	243.48	254.22
1.14072	165.5	277.51	285.85	1.15212	204.28	243.46	254.2
1.1413	165.47	277.5	285.85	1.15278	204.25	243.43	254.17
1.14188	165.42	277.49	285.84	1.15335	204.24	243.41	254.15
1.14283	165.37	277.48	285.84	1.15395	204.22	243.39	254.13
1.14377	165.31	277.47	285.83	1.15452	204.2	243.37	254.11
1.14453	165.26	277.46	285.82	1.15508	204.18	243.35	254.09
1.14513	165.21	277.46	285.81	1.15565	204.17	243.33	254.07
1.14613	165.16	277.45	285.81	1.15623	204.15	243.31	254.05
1.14688	165.11	277.44	285.8	1.15692	204.13	243.29	254.03
1.14748	165.06	277.43	285.79	1.15772	204.11	243.26	253.99
1.14807	165.02	277.42	285.79	1.1583	204.09	243.24	253.97
1.14865	164.99	277.42	285.78	1.15887	204.07	243.22	253.95
1.14927	164.95	277.41	285.77	1.15942	204.05	243.2	253.93
1.15008	164.89	277.4	285.77	1.16	204.03	243.18	253.91
1.15068	164.85	277.39	285.76	1.16085	204.01	243.15	253.88
1.15125	164.82	277.39	285.75	1.16158	203.99	243.13	253.85
1.15183	164.78	277.38	285.75	1.16235	203.96	243.1	253.82
1.15275	164.73	277.37	285.74	1.16295	203.94	243.08	253.8
1.15333	164.68	277.36	285.74	1.16363	203.93	243.06	253.78
1.15402	164.64	277.36	285.73	1.1644	203.9	243.03	253.74
1.15493	164.58	277.35	285.72	1.16498	203.88	243.01	253.72
1.1557	164.53	277.34	285.72	1.16557	203.86	242.99	253.7
1.15655	164.47	277.33	285.71	1.16618	203.85	242.96	253.68
1.1572	164.44	277.32	285.7	1.16713	203.82	242.93	253.65
1.158	164.38	277.31	285.69	1.16768	203.8	242.91	253.63
1.15863	164.33	277.31	285.69	1.16828	203.78	242.89	253.6
1.1592	164.29	277.3	285.68	1.16883	203.76	242.87	253.58
1.15987	164.25	277.29	285.68	1.16947	203.75	242.85	253.56
1.1605	164.21	277.29	285.67	1.17033	203.72	242.82	253.53
1.1613	164.15	277.28	285.66	1.17112	203.7	242.79	253.5
1.16188	164.11	277.27	285.65	1.1717	203.68	242.77	253.48
1.16245	164.07	277.27	285.65	1.17227	203.66	242.75	253.46
1.1631	164.03	277.26	285.64	1.17313	203.64	242.72	253.43
1.16367	163.99	277.25	285.64	1.17387	203.62	242.7	253.41
1.16428	163.94	277.25	285.63	1.17463	203.6	242.67	253.38
1.16485	163.91	277.24	285.63	1.17525	203.57	242.65	253.35
1.16545	163.87	277.23	285.62	1.17582	203.56	242.63	253.33
1.1661	163.83	277.23	285.61	1.17647	203.54	242.61	253.31
1.16688	163.78	277.22	285.61	1.17712	203.52	242.59	253.28
1.16748	163.73	277.21	285.6	1.1779	203.5	242.56	253.25
1.16807	163.69	277.21	285.6	1.17857	203.48	242.53	253.23
1.16872	163.65	277.2	285.59	1.17913	203.46	242.51	253.21
1.16927	163.62	277.19	285.58	1.17982	203.44	242.49	253.18
1.1699	163.57	277.19	285.58	1.18045	203.42	242.47	253.16
1.17057	163.53	277.18	285.57	1.18123	203.4	242.44	253.13
1.17135	163.48	277.17	285.57	1.1818	203.38	242.42	253.11
1.17193	163.43	277.17	285.56	1.18237	203.36	242.4	253.09
1.17292	163.38	277.16	285.55	1.1832	203.34	242.37	253.06
1.17363	163.32	277.15	285.55	1.18393	203.32	242.35	253.04
1.17428	163.27	277.14	285.54	1.18468	203.29	242.32	253.01
1.17485	163.24	277.14	285.54	1.18532	203.28	242.3	252.99
1.17543	163.2	277.13	285.53	1.18602	203.26	242.28	252.97
1.1764	163.14	277.12	285.52	1.18678	203.23	242.25	252.94
1.17727	163.08	277.11	285.52	1.18737	203.22	242.23	252.92
1.17808	163.03	277.1	285.51	1.18793	203.2	242.21	252.9
1.1787	162.99	277.1	285.5	1.18858	203.18	242.18	252.87
1.1797	162.92	277.09	285.5	1.18915	203.16	242.16	252.85
1.18047	162.87	277.08	285.49	1.18983	203.14	242.14	252.82
1.18107	162.83	277.07	285.49	1.19048	203.13	242.12	252.8
1.18173	162.79	277.07	285.48	1.19125	203.1	242.09	252.77
1.18253	162.73	277.06	285.47	1.19182	203.09	242.07	252.75
1.1831	162.7	277.05	285.47	1.19238	203.07	242.05	252.73
1.18405	162.64	277.04	285.46	1.19325	203.05	242.02	252.7
1.18482	162.59	277.04	285.45	1.19387	203.03	242	252.68
1.18547	162.54	277.03	285.44	1.19467	203.01	241.97	252.64
1.18605	162.5	277.02	285.44	1.19532	202.98	241.95	252.62
1.18665	162.46	277.02	285.43	1.1959	202.97	241.93	252.6
1.18733	162.42	277.01	285.43	1.19657	202.95	241.9	252.57
1.1881	162.37	277	285.42	1.1972	202.93	241.88	252.55
1.1887	162.33	277	285.41	1.19798	202.91	241.85	252.52
1.18967	162.28	276.99	285.4	1.19857	202.89	241.83	252.5
1.1904	162.22	276.98	285.39	1.19913	202.87	241.81	252.48
1.19103	162.18	276.97	285.38	1.2	202.84	241.78	252.45
1.1916	162.14	276.97	285.38	1.20072	202.83	241.76	252.43
1.19222	162.1	276.96	285.37	1.20148	202.8	241.73	252.39
1.19293	162.06	276.96	285.36	1.2021	202.78	241.71	252.37
1.19372	162.01	276.95	285.36	1.2028	202.77	241.69	252.35
1.1943	161.96	276.94	285.35	1.20358	202.74	241.65	252.32
1.19487	161.93	276.93	285.34	1.20415	202.72	241.63	252.3
1.19573	161.87	276.92	285.34	1.20472	202.71	241.62	252.28
1.19647	161.84	276.92	285.33	1.20537	202.69	241.59	252.25
1.19723	161.78	276.91	285.32	1.20593	202.67	241.57	252.23
1.1978	161.74	276.9	285.32	1.20657	202.65	241.55	252.21
1.19837	161.7	276.9	285.31	1.2072	202.63	241.53	252.19
1.19898	161.67	276.89	285.31	1.20798	202.61	241.5	252.15
1.19962	161.63	276.88	285.3	1.20862	202.59	241.48	252.13
1.2004	161.57	276.88	285.3	1.2095	202.56	241.45	252.1
1.20103	161.53	276.87	285.29	1.21028	202.54	241.42	252.07
1.20192	161.48	276.86	285.29	1.21085	202.52	241.4	252.05
1.20268	161.43	276.85	285.28	1.21142	202.5	241.38	252.03
1.20335	161.38	276.84	285.28	1.21227	202.48	241.35	252
1.20392	161.34	276.84	285.27	1.213	202.46	241.33	251.98
1.2046	161.3	276.83	285.27	1.21375	202.43	241.3	251.95
1.20527	161.26	276.83	285.26	1.21437	202.42	241.28	251.93
1.20602	161.21	276.82	285.25	1.21493	202.4	241.26	251.91
1.20667	161.17	276.81	285.25	1.21558	202.38	241.23	251.88
1.20765	161.11	276.8	285.24	1.21623	202.36	241.21	251.86
1.20843	161.06	276.79	285.23	1.21703	202.34	241.18	251.82
1.20902	161.02	276.79	285.22	1.21767	202.32	241.16	251.8
1.20965	160.98	276.78	285.22	1.21825	202.3	241.14	251.78
1.2105	160.93	276.77	285.2	1.21887	202.28	241.12	251.76
1.21108	160.89	276.77	285.2	1.21972	202.25	241.09	251.73
1.21163	160.86	276.76	285.19	1.22028	202.24	241.07	251.7
1.2123	160.81	276.76	285.18	1.22085	202.22	241.05	251.68
1.21288	160.78	276.75	285.18	1.22143	202.2	241.03	251.66
1.21348	160.73	276.74	285.17	1.22203	202.19	241.01	251.64
1.21412	160.7	276.74	285.16	1.2226	202.17	240.99	251.62
1.21492	160.64	276.73	285.15	1.22318	202.15	240.96	251.6
1.21555	160.6	276.72	285.15	1.22375	202.13	240.94	251.58
1.21612	160.56	276.72	285.14	1.22438	202.12	240.92	251.55
1.21675	160.53	276.71	285.13	1.22497	202.1	240.9	251.53
1.21732	160.49	276.7	285.13	1.22557	202.08	240.88	251.51
1.21792	160.45	276.7	285.12	1.22613	202.06	240.86	251.49
1.21852	160.41	276.69	285.12	1.2267	202.04	240.84	251.47
1.21913	160.38	276.68	285.11	1.22735	202.03	240.82	251.45
1.21978	160.33	276.68	285.1	1.22817	202	240.78	251.42
1.22058	160.28	276.67	285.1	1.229	201.98	240.75	251.39
1.22147	160.22	276.66	285.09	1.22967	201.96	240.73	251.37
1.22218	160.19	276.65	285.08	1.23042	201.94	240.71	251.34
1.22292	160.13	276.64	285.08	1.23102	201.92	240.68	251.32
1.22353	160.09	276.64	285.07	1.23158	201.9	240.66	251.3
1.22412	160.06	276.63	285.07	1.23218	201.89	240.64	251.28
1.22475	160.01	276.62	285.06	1.23275	201.87	240.62	251.26
1.22537	159.98	276.62	285.06	1.23335	201.85	240.6	251.24
1.22617	159.92	276.61	285.05	1.23427	201.83	240.57	251.2
1.22688	159.88	276.6	285.04	1.2351	201.81	240.54	251.17
1.22745	159.84	276.6	285.04	1.23573	201.78	240.52	251.15
1.22802	159.81	276.59	285.03	1.23638	201.77	240.5	251.13
1.22865	159.76	276.58	285.03	1.23715	201.74	240.47	251.1
1.22948	159.71	276.57	285.02	1.23773	201.73	240.45	251.08
1.23008	159.68	276.57	285.01	1.23828	201.71	240.43	251.06
1.23065	159.64	276.56	285	1.23915	201.68	240.4	251.03
1.23132	159.6	276.56	285	1.23988	201.66	240.38	251.01
1.23188	159.56	276.55	284.99	1.24067	201.64	240.35	250.97
1.2325	159.52	276.54	284.98	1.24123	201.62	240.33	250.95
1.23307	159.48	276.54	284.98	1.24182	201.6	240.31	250.93
1.23368	159.45	276.53	284.97	1.24242	201.59	240.29	250.91
1.23432	159.41	276.53	284.96	1.24308	201.57	240.27	250.88
1.23513	159.35	276.52	284.96	1.24383	201.55	240.24	250.85
1.23573	159.32	276.51	284.95	1.24443	201.53	240.22	250.83
1.2363	159.28	276.5	284.94	1.2454	201.5	240.19	250.8
1.2369	159.25	276.5	284.94	1.24612	201.48	240.16	250.77
1.23747	159.21	276.49	284.93	1.24677	201.46	240.14	250.74
1.23805	159.18	276.49	284.93	1.24735	201.44	240.12	250.72
1.23862	159.13	276.48	284.92	1.24795	201.43	240.09	250.7
1.23928	159.1	276.47	284.92	1.24852	201.41	240.08	250.68
1.2399	159.06	276.47	284.91	1.24915	201.39	240.05	250.66
1.24072	159	276.46	284.9	1.2498	201.38	240.03	250.64
1.24132	158.97	276.45	284.9	1.25063	201.35	240	250.61
1.2419	158.93	276.44	284.89	1.25127	201.33	239.98	250.59
1.2425	158.89	276.44	284.89	1.25183	201.31	239.96	250.57
1.24308	158.85	276.43	284.88	1.25253	201.29	239.94	250.55
1.24363	158.82	276.42	284.88	1.25317	201.28	239.92	250.53
1.2442	158.78	276.42	284.87	1.25395	201.25	239.89	250.5
1.24485	158.75	276.41	284.87	1.2546	201.23	239.87	250.47
1.24548	158.71	276.41	284.86	1.25558	201.21	239.84	250.44
1.24627	158.65	276.4	284.85	1.25635	201.18	239.81	250.41
1.24688	158.62	276.39	284.85	1.25692	201.17	239.79	250.39
1.24777	158.56	276.38	284.84	1.2575	201.15	239.77	250.37
1.24857	158.51	276.37	284.83	1.25807	201.13	239.75	250.35
1.24922	158.47	276.37	284.82	1.25865	201.11	239.73	250.33
1.2498	158.43	276.36	284.82	1.25925	201.1	239.71	250.31
1.25045	158.39	276.35	284.81	1.25988	201.08	239.69	250.28
1.2511	158.35	276.35	284.8	1.26067	201.05	239.66	250.25
1.25188	158.3	276.34	284.79	1.26152	201.03	239.63	250.22
1.25257	158.26	276.33	284.78	1.26217	201.01	239.61	250.2
1.25355	158.2	276.32	284.77	1.26293	200.98	239.58	250.17
1.25445	158.14	276.31	284.77	1.26358	200.97	239.55	250.15
1.25523	158.09	276.3	284.76	1.26415	200.94	239.54	250.13
1.25582	158.06	276.3	284.75	1.2648	200.93	239.51	250.11
1.2564	158.02	276.29	284.75	1.26542	200.91	239.49	250.08
1.25703	157.98	276.28	284.74	1.26623	200.88	239.47	250.06
1.25762	157.95	276.28	284.74	1.2668	200.86	239.44	250.04
1.25823	157.9	276.27	284.73	1.26735	200.84	239.43	250.02
1.25913	157.85	276.26	284.72	1.268	200.83	239.4	250
1.26003	157.8	276.25	284.72	1.26855	200.81	239.38	249.97
1.2608	157.75	276.24	284.71	1.26918	200.79	239.36	249.95
1.26142	157.7	276.24	284.7	1.27	200.77	239.34	249.93
1.26233	157.65	276.23	284.69	1.27078	200.75	239.31	249.9
1.26292	157.62	276.22	284.69	1.27163	200.72	239.28	249.87
1.26357	157.57	276.22	284.68	1.27235	200.71	239.26	249.85
1.26433	157.52	276.21	284.68	1.2731	200.68	239.23	249.82
1.265	157.49	276.2	284.67	1.27368	200.66	239.21	249.8
1.26563	157.45	276.19	284.66	1.27425	200.65	239.19	249.78
1.26643	157.39	276.18	284.65	1.2749	200.62	239.17	249.76
1.26727	157.34	276.18	284.65	1.2755	200.61	239.15	249.74
1.26792	157.31	276.17	284.64	1.27632	200.58	239.12	249.71
1.2687	157.26	276.16	284.63	1.27692	200.57	239.1	249.68
1.26935	157.21	276.15	284.63	1.27748	200.55	239.08	249.66
1.26992	157.18	276.15	284.62	1.27833	200.52	239.05	249.63
1.27055	157.14	276.14	284.62	1.27897	200.51	239.03	249.61
1.27118	157.11	276.14	284.61	1.27973	200.48	239	249.58
1.27198	157.05	276.13	284.61	1.28042	200.46	238.98	249.55
1.27262	157.01	276.12	284.6	1.28098	200.44	238.96	249.53
1.27352	156.96	276.11	284.59	1.28155	200.43	238.94	249.51
1.2743	156.91	276.1	284.59	1.28213	200.41	238.92	249.49
1.27492	156.87	276.1	284.58	1.28272	200.4	238.9	249.47
1.2755	156.83	276.09	284.57	1.28333	200.38	238.88	249.45
1.27617	156.79	276.08	284.57	1.28413	200.35	238.85	249.42
1.27682	156.76	276.08	284.56	1.28473	200.34	238.83	249.4
1.27758	156.71	276.07	284.56	1.28565	200.31	238.8	249.37
1.27817	156.67	276.06	284.55	1.28643	200.29	238.77	249.34
1.2791	156.62	276.05	284.54	1.28703	200.27	238.75	249.32
1.27987	156.57	276.05	284.54	1.28762	200.25	238.73	249.3
1.2805	156.53	276.04	284.53	1.28818	200.24	238.71	249.28
1.28108	156.49	276.03	284.53	1.28875	200.22	238.69	249.26
1.28173	156.45	276.03	284.52	1.28932	200.2	238.67	249.24
1.28237	156.42	276.02	284.51	1.28988	200.18	238.65	249.22
1.28318	156.36	276.01	284.51	1.2905	200.17	238.63	249.2
1.28382	156.32	276.01	284.5	1.29107	200.15	238.61	249.17
1.28472	156.27	276	284.49	1.29163	200.13	238.59	249.15
1.2853	156.24	275.99	284.49	1.29228	200.12	238.57	249.13
1.28593	156.19	275.99	284.48	1.29307	200.09	238.54	249.1
1.2869	156.14	275.98	284.48	1.29368	200.07	238.52	249.08
1.28768	156.08	275.97	284.47	1.29423	200.06	238.5	249.06
1.28827	156.05	275.96	284.46	1.29483	200.04	238.49	249.04
1.28882	156.01	275.96	284.46	1.29575	200.02	238.46	249.01
1.2897	155.96	275.95	284.45	1.29653	199.99	238.43	248.98
1.29042	155.93	275.94	284.45	1.2974	199.97	238.4	248.95
1.29118	155.87	275.93	284.44	1.29808	199.95	238.37	248.92
1.29177	155.84	275.93	284.44	1.29885	199.93	238.35	248.89
1.29235	155.8	275.92	284.43	1.29942	199.91	238.33	248.87
1.29295	155.76	275.92	284.42	1.30038	199.88	238.29	248.84
1.29362	155.73	275.91	284.42	1.30127	199.86	238.27	248.81
1.2944	155.68	275.9	284.41	1.30205	199.83	238.24	248.78
1.295	155.64	275.9	284.4	1.30263	199.82	238.22	248.76
1.29557	155.61	275.89	284.4	1.3032	199.8	238.2	248.74
1.2962	155.56	275.89	284.39	1.30407	199.77	238.17	248.71
1.29675	155.53	275.88	284.38	1.30475	199.76	238.15	248.69
1.2974	155.49	275.87	284.38	1.30552	199.74	238.12	248.66
1.29807	155.45	275.87	284.37	1.30612	199.72	238.09	248.64
1.29887	155.4	275.86	284.36	1.30668	199.7	238.08	248.62
1.29945	155.37	275.85	284.35	1.30725	199.69	238.06	248.6
1.3	155.34	275.85	284.34	1.30783	199.67	238.04	248.58
1.30062	155.29	275.84	284.34	1.3084	199.65	238.01	248.56
1.30118	155.26	275.84	284.33	1.30903	199.64	238	248.54
1.3018	155.23	275.83	284.32	1.30983	199.61	237.97	248.51
1.30237	155.19	275.82	284.32	1.31042	199.6	237.95	248.49
1.30298	155.15	275.82	284.31	1.31098	199.58	237.93	248.47
1.30365	155.11	275.81	284.3	1.31157	199.56	237.91	248.45
1.30445	155.06	275.8	284.3	1.31213	199.55	237.89	248.43
1.30502	155.03	275.8	284.29	1.31273	199.53	237.87	248.4
1.30558	154.99	275.79	284.29	1.31332	199.52	237.85	248.38
1.30645	154.94	275.78	284.28	1.3139	199.5	237.83	248.36
1.3071	154.9	275.77	284.27	1.31447	199.48	237.81	248.34
1.30768	154.86	275.77	284.27	1.31508	199.46	237.79	248.31
1.3083	154.83	275.76	284.26	1.31565	199.45	237.77	248.29
1.3091	154.77	275.75	284.26	1.31623	199.43	237.75	248.27
1.30973	154.74	275.75	284.25	1.31685	199.42	237.73	248.25
1.31037	154.71	275.74	284.25	1.31767	199.39	237.7	248.23
1.31118	154.65	275.73	284.24	1.31852	199.37	237.67	248.2
1.3118	154.61	275.72	284.23	1.3192	199.35	237.65	248.18
1.31237	154.58	275.72	284.23	1.32	199.33	237.62	248.14
1.31298	154.54	275.71	284.22	1.32058	199.31	237.6	248.13
1.31355	154.5	275.71	284.22	1.32117	199.29	237.58	248.11
1.31418	154.47	275.7	284.21	1.32175	199.27	237.55	248.09
1.31485	154.44	275.69	284.21	1.32233	199.26	237.54	248.06
1.31565	154.38	275.69	284.2	1.32297	199.24	237.51	248.04
1.31623	154.34	275.68	284.19	1.3236	199.22	237.5	248.02
1.31718	154.29	275.67	284.18	1.3244	199.2	237.46	247.99
1.31795	154.24	275.66	284.18	1.32497	199.18	237.45	247.97
1.31855	154.2	275.66	284.17	1.32555	199.16	237.43	247.95
1.31913	154.17	275.65	284.16	1.3264	199.14	237.4	247.92
1.3197	154.13	275.64	284.16	1.32705	199.12	237.38	247.9
1.32025	154.1	275.64	284.15	1.32763	199.1	237.36	247.87
1.32092	154.06	275.63	284.14	1.32825	199.09	237.33	247.85
1.32155	154.02	275.63	284.14	1.32905	199.06	237.31	247.82
1.32233	153.97	275.62	284.13	1.32965	199.04	237.29	247.8
1.32297	153.94	275.61	284.12	1.33028	199.03	237.27	247.78
1.32395	153.89	275.6	284.11	1.33105	199	237.24	247.75
1.32472	153.83	275.59	284.1	1.3317	198.98	237.22	247.72
1.32533	153.79	275.59	284.09	1.33258	198.96	237.19	247.69
1.32602	153.76	275.58	284.09	1.33335	198.93	237.16	247.66
1.3268	153.71	275.57	284.08	1.334	198.91	237.14	247.64
1.3274	153.67	275.56	284.07	1.33457	198.89	237.12	247.62
1.32795	153.64	275.56	284.07	1.33547	198.86	237.09	247.59
1.3288	153.58	275.55	284.06	1.33608	198.85	237.07	247.56
1.32945	153.55	275.54	284.05	1.33702	198.82	237.04	247.54
1.33022	153.5	275.53	284.05	1.33778	198.8	237.01	247.51
1.33087	153.46	275.53	284.04	1.3384	198.78	236.99	247.49
1.33145	153.42	275.52	284.03	1.33933	198.75	236.96	247.46
1.3321	153.39	275.51	284.03	1.3399	198.73	236.93	247.44
[truncated: 56,418 more rows]

## Sheet: Fig7b
Ratio ethalpy differences	Norm. cooldown speed (optimized acoustics and heat transfer)	Norm. cooldown speed (cold acoustics)	Ratio enthalpy differences	Norm. cooldown speed (optimized acoustics)
2.26667	2.595	1	0.28022	1.67238
4.3782	3.103	1
6.48973	3.37	1
8.60126	3.465	1

## Sheet: Fig8a
Frequency, Hz (cold impedance)	Network acoustic power, first stage, W (cold impedance)	Cooling power, first stage, W (cold impedance)	Exterior temperature, K (cold impedance)	Normalized helium stroke (cold impedance)
1.4	257.563	196.669	332.21	0.783844
1.8	250.088	235.337	336.22	0.603018
2.2	239.077	268.339	339.36	0.478258
2.6	228.056	264.717	339.41	0.40913
3	212.423	246.435	338.23	0.345245
3.4	193.547	222.194	336.35	0.297433
3.8	180.362	205.839	335.34	0.262408

## Sheet: Fig8b
Frequency, Hz (more open)	Network acoustic power, first stage, W (more open)	Cooling power, first stage, W (more open)	Exterior temperature, K (more open)	Normalized helium stroke (more open)
1.4	497.955	154.613	322.73	1.87759
1.8	489.987	206.482	329.12	1.40022
2.2	457.225	254.437	334.43	1.10545
2.6	420.617	294.448	339.78	0.913697
3	380.671	323.361	343.15	0.768341
3.4	355.055	342.053	345.34	0.670157
3.8	327.398	333.233	345.37	0.575045
4.2	309.423	319.798	344.84	0.516582
